# Supplementary material for: Identification and validation of miR‐29b‐3p and LIN7A as important diagnostic markers for bone non‐union by WGCNA
Source: J Cell Mol Med. 2024 Jul 3;28(13):e18522. doi: 10.1111/jcmm.18522 (PMC11220363; doi:10.1111/jcmm.18522)
Supplement: Supplementary file 6 — Table S1. [file JCMM-28-e18522-s001.csv]

	logFC	t	P.Value	adj.P.Val	B
hsa-miR-2116-5p	-1.87049455005	-4.01023777443642	0.00433566252826502	0.999939280351005	-3.92837490430067
hsa-miR-29b-3p	-2.3573054295	-3.79897863958693	0.0057797608831804	0.999939280351005	-3.95991465874134
hsa-miR-498	-14.9976840553	-3.02800468305669	0.0173979091448922	0.999939280351005	-4.09923982698639
hsa-miR-345-3p	-4.02999189345	-2.81087403913134	0.024039054699354	0.999939280351005	-4.14592675278741
hsa-miR-4741	-2.4422011709	-2.66427006092269	0.0299765224048588	0.999939280351005	-4.17933882914766
SNORD48	0.60313401085	2.5439892245178	0.0359694008271391	0.999939280351005	-4.20785906432551
hsa-miR-595	-0.2532077698	-2.46404273297327	0.0406196230075475	0.999939280351005	-4.22734740814405
hsa-miR-5694	-0.64806470185	-2.22276706597774	0.0586970452147155	0.999939280351005	-4.28853742660451
hsa-miR-23b-3p	-3.3520088892	-2.20889995231549	0.0599532984745515	0.999939280351005	-4.2921533974133
hsa-miR-223-3p	-10.9164025001	-2.20602841309207	0.0602167686312352	0.999939280351005	-4.29290340573434
hsa-miR-4447	-1.7049573235	-2.19817346658847	0.060943384912181	0.999939280351005	-4.29495714726575
hsa-miR-198	-1.9265821189	-2.17399525020227	0.0632351816685106	0.999939280351005	-4.30129804924722
hsa-miR-302a-3p	0.479039499	2.17341694884756	0.0632910338290582	0.999939280351005	-4.30145006430568
hsa-miR-10a-3p	-0.3427372254	-2.12305234069493	0.0683476304756428	0.999939280351005	-4.31474989352848
hsa-miR-5096	0.1580058247	2.0978546321069	0.0710254160330299	0.999939280351005	-4.32144717369991
hsa-miR-199b-5p	0.68211044555	2.09203415608734	0.0716585267677319	0.999939280351005	-4.32299811168525
hsa-miR-5585-3p	-0.2160978992	-2.02626220406196	0.0792098088407463	0.999939280351005	-4.34061984001481
hsa-miR-4679	-1.06921775355	-2.02361673771805	0.0795293188753386	0.999939280351005	-4.34133211568235
hsa-miR-4533	-1.819916618	-2.02124131699187	0.0798172872210417	0.999939280351005	-4.34197190131496
hsa-miR-136-5p	1.7161580738	2.00666103380754	0.0816072774438895	0.999939280351005	-4.34590333934428
hsa-miR-106b-5p	-1.9855016567	-1.96634968525433	0.0867623119924036	0.999939280351005	-4.35681074890525
hsa-miR-376a-3p	0.27270066705	1.94926731897808	0.0890410679303215	0.999939280351005	-4.36144850854311
hsa-miRPlus-J1003	0.1624976435	1.94067838739397	0.0902086294247892	0.999939280351005	-4.36378362528548
SNORD118	0.965030108199999	1.9167676136475	0.093537557237624	0.999939280351005	-4.37029524599488
hsa-miR-4725-5p	0.205017387	1.8897933957559	0.0974353104279692	0.999939280351005	-4.3776589047445
hsa-miR-615-3p	0.37576212305	1.88684555015984	0.0978706291106082	0.999939280351005	-4.3784646897267
spike_control_v1_j	0.10529257425	1.88603380031487	0.0979908310276248	0.999939280351005	-4.37868661399223
hsa-miR-423-3p	-1.774156773	-1.87875521156736	0.0990749843173881	0.999939280351005	-4.38067716681124
SNORD6	0.9580080345	1.87705320824109	0.0993301565459791	0.999939280351005	-4.3811428001222
hsa-miR-4654	0.52402788685	1.83856529250591	0.105271502858861	0.999939280351005	-4.3916879499421
hsa-miR-3650	-8.06447576795	-1.82236699174988	0.107872297131975	0.999939280351005	-4.39613404138239
hsa-miR-604	-1.9819347769	-1.78961230809693	0.113319492043326	0.999939280351005	-4.40513614248187
hsa-miR-19b-3p	-2.8198577767	-1.78847597191987	0.113513078183101	0.999939280351005	-4.40544868574166
hsa-miR-214-3p	0.7232828174	1.78799356947008	0.11359535499897	0.999939280351005	-4.40558137227551
hsa-miR-4425	-5.79405838295	-1.78706726432994	0.113753500782531	0.999939280351005	-4.40583616294287
hsa-miR-645	0.3891246956	1.78462464745854	0.114171523989561	0.999939280351005	-4.40650807632107
hsa-miR-29a-3p	-1.4317552307	-1.78405473753784	0.114269266147158	0.999939280351005	-4.40666485580483
hsa-miR-4714-3p	-3.6509139791	-1.78084229181222	0.114821699716966	0.999939280351005	-4.40754864665245
hsa-miR-196a-5p	0.49177503205	1.75977150845899	0.118508301918247	0.999939280351005	-4.41334788261493
hsa-miR-335-3p	2.72372848665	1.75693111117372	0.119013735464437	0.999939280351005	-4.41412990740286
hsa-miR-4667-5p	-0.4403361709	-1.73978738703853	0.1221077874042	0.999939280351005	-4.41885102098244
hsa-miR-4732-3p	1.03035589515	1.72340254836402	0.125135488803691	0.999939280351005	-4.423364405407
hsa-miR-199a-5p	3.77053020755	1.69707164079702	0.130149025060457	0.999939280351005	-4.43061857219284
hsa-miR-3161	-4.92853464315	-1.6806566925442	0.13336889371949	0.999939280351005	-4.4351405597745
ebv-miR-BART5	0.599732119	1.66459549001555	0.136591093373055	0.999939280351005	-4.43956411552789
hsa-miR-1285-3p	0.21234291225	1.6492308795404	0.139741115840134	0.999939280351005	-4.4437943421045
hsa-miR-124-3p	0.2709724999	1.64809456010798	0.139976737297885	0.999939280351005	-4.44410712425414
hsa-miR-4431	2.90652721545	1.64752992741511	0.140093953542036	0.999939280351005	-4.44426254036374
hsa-miR-625-5p	-11.67991297385	-1.63148868713968	0.143462276197042	0.999939280351005	-4.44867665675427
hsa-miR-338-5p	0.4831847557	1.62241779740971	0.145399944322594	0.999939280351005	-4.45117149240567
hsa-miR-323b-5p	-9.16110565295	-1.6197861196501	0.145966609496372	0.999939280351005	-4.45189511470741
hsa-miR-3165	0.3836574293	1.6174895431237	0.14646278191902	0.999939280351005	-4.45252652232121
hsa-miR-371a-5p	-2.83783891125	-1.60673522705777	0.148806972938115	0.999939280351005	-4.45548228751325
hsa-miR-3613-5p	0.2351335055	1.60225857470927	0.149792914375162	0.999939280351005	-4.4567121709679
hsa-miR-1284	0.3548230806	1.59947137698839	0.150409797479733	0.999939280351005	-4.45747774765656
hsa-miR-4636	2.1384361825	1.58255471011312	0.154204200281089	0.999939280351005	-4.46212153559597
hsa-miR-4513	0.4868307106	1.58140855234705	0.154464428674267	0.999939280351005	-4.46243598045627
hsa-miR-32-5p	0.17128494005	1.5727785057798	0.15643676700909	0.999939280351005	-4.46480278660214
hsa-miR-3136-3p	-0.22934239105	-1.5644557629742	0.158360641901826	0.999939280351005	-4.46708387242488
hsa-miR-2467-3p	-0.554541267	-1.55797444714089	0.159873776406774	0.999939280351005	-4.4688592206178
hsa-miR-3162-5p	-0.38863358405	-1.55655670779261	0.160206514366342	0.999939280351005	-4.46924743815415
hsa-miR-194-3p	-0.0857631656999999	-1.55254074516163	0.161152471097875	0.999939280351005	-4.47034686958239
hsa-miR-4524b-5p	1.06592141525	1.54728399096115	0.162398375053686	0.999939280351005	-4.47178540520244
hsa-miR-5095	1.1850559532	1.54010745159754	0.1641134226374	0.999939280351005	-4.47374819364854
hsa-miR-18b-5p	-0.20805691875	-1.53744009514683	0.164755047180054	0.999939280351005	-4.47447738106619
hsa-miR-1276	0.0927073485	1.52868570446077	0.166876906393858	0.999939280351005	-4.4768692754074
hsa-miR-302c-5p	-8.27126748095	-1.52368546634858	0.168099923210584	0.999939280351005	-4.47823450257159
hsa-miR-548l	-0.4166041747	-1.51141433109233	0.171135762924402	0.999939280351005	-4.48158183833091
hsa-miR-92b-5p	-0.1783160242	-1.50400708927402	0.172992153321697	0.999939280351005	-4.48360017201742
hsa-miR-5191	-0.2104348047	-1.49985117422348	0.174041628793363	0.999939280351005	-4.48473181444977
hsa-miR-4768-3p	-2.70192112835	-1.49833283970081	0.174426474397327	0.999939280351005	-4.48514511149219
SNORD10	1.70021361095	1.49522339644046	0.175217001542343	0.999939280351005	-4.48599127647848
hsa-miR-3689b-3p/hsa-miR-3689c	-0.3351921198	-1.49006226407001	0.176536250455768	0.999939280351005	-4.48739504262042
hsa-miR-365a-3p/hsa-miR-365b-3p	0.45865106675	1.48644153794099	0.177467070143343	0.999939280351005	-4.48837928940484
ebv-miR-BHRF1-1	0.1525527057	1.47957194356328	0.179245222626545	0.999939280351005	-4.49024542458268
hsa-miR-4648	-0.2434088504	-1.47741044354872	0.17980800711148	0.999939280351005	-4.49083224683146
kshv-miR-K12-8	0.39952327765	1.47613490974971	0.180140856745657	0.999939280351005	-4.49117845903149
hsa-miR-934	0.5785622546	1.47240065349754	0.181118481588477	0.999939280351005	-4.49219168343589
hsa-miR-4520a-5p/hsa-miR-4520b-5p	-0.2434898842	-1.47192387620953	0.181243642579622	0.999939280351005	-4.49232101091281
hsv1-miR-H3	-0.46218828055	-1.4717447864243	0.181290676244576	0.999939280351005	-4.49236958741646
hsa-miR-4329	0.27169869215	1.46977509631493	0.181808689108379	0.999939280351005	-4.49290376808334
hsa-miR-3651	0.1556452021	1.4652004199611	0.183016900985507	0.999939280351005	-4.4941438488313
hsa-miR-550a-5p	-0.18950560725	-1.45847648248718	0.184805766647577	0.999939280351005	-4.49596505606694
hsa-miR-103a-2-5p	-0.6359104627	-1.45203778493696	0.186533343117268	0.999939280351005	-4.49770730330621
hsa-miR-1304-5p	-1.1166006834	-1.45040936555928	0.186972539449683	0.999939280351005	-4.49814766769188
hsa-miR-938	0.2094232642	1.43963064248612	0.189902905104967	0.999939280351005	-4.50105967613455
hsa-miR-142-5p	-1.8111040894	-1.43792897509681	0.190369240598104	0.999939280351005	-4.50151894586502
hsa-miR-21-3p	0.1531046249	1.43673686066129	0.190696540172866	0.999939280351005	-4.50184061461675
hsa-miR-4308	0.58028390715	1.43036697408526	0.19245388948726	0.999939280351005	-4.50355833281909
hsv2-miR-H7-5p	-1.85011013815	-1.42393530627861	0.194242824713292	0.999939280351005	-4.50529084477462
hsa-miR-196a-3p	0.55293170345	1.4233391093623	0.194409396698212	0.999939280351005	-4.50545134688373
hsa-miR-186-3p	-1.56599741595	-1.42210325771133	0.194755084778985	0.999939280351005	-4.50578399753365
hsa-miR-1273f	0.7670248432	1.41402699542036	0.197027552736161	0.999939280351005	-4.50795608343301
hsa-miR-4638-5p	-1.14983379495	-1.41250133692045	0.19745945578872	0.999939280351005	-4.50836605320832
kshv-miR-K12-5	-0.1546535427	-1.41134822520731	0.197786447448511	0.999939280351005	-4.50867583834229
hsa-miR-550b-2-5p	-0.11287495215	-1.41097031209875	0.197893717356444	0.999939280351005	-4.50877735111811
hsv1-miR-H3*	-0.3021008293	-1.41015190225839	0.198126197265678	0.999939280351005	-4.50899716353038
hsa-miR-150-5p	-0.1591378527	-1.4041039949475	0.199851657548037	0.999939280351005	-4.51062051269462
hsa-miR-505-5p	-0.9774132053	-1.39644072718671	0.20205696638151	0.999939280351005	-4.51267480322136
hsa-miR-127-5p	0.09989224245	1.39441202279321	0.202644348900159	0.999939280351005	-4.51321813269659
hsa-miR-548t-5p	0.9485056071	1.39266958546029	0.203150043381083	0.999939280351005	-4.5136846227539
hsa-miR-16-5p	-6.728910946	-1.38634074026545	0.204996144120377	0.999939280351005	-4.51537765176106
hsa-miR-373-5p	-2.11160565075	-1.38084164313437	0.206612131734664	0.999939280351005	-4.51684697204657
hsa-miR-4451	1.21239261935	1.37960309275054	0.206977632274426	0.999939280351005	-4.51717767694537
hsa-miR-1184	4.58325551255	1.37623962887315	0.207973057172518	0.999939280351005	-4.51807532797958
hsa-miR-516b-5p	-0.435368785999999	-1.37421921933791	0.208573011962662	0.999939280351005	-4.51861423888502
hsa-miR-552	-0.413891423	-1.37115450565001	0.209485956061238	0.999939280351005	-4.51943126394663
hsa-miR-376c	0.41385765515	1.36937905180774	0.210016438429324	0.999939280351005	-4.51990434121467
hsa-miR-5580-3p	0.09481913555	1.36853974616808	0.210267619768786	0.999939280351005	-4.5201279153995
hsa-miR-4650-5p	-0.34097235045	-1.36174012019864	0.212312238974902	0.999939280351005	-4.52193770678958
hsa-miR-4255	-9.2895262821	-1.35729151441117	0.213659267826735	0.999939280351005	-4.52312029209045
hsa-miR-195-3p	0.245769949	1.35372343270259	0.214745042428038	0.999939280351005	-4.52406795821491
hsa-miR-4492	0.115687218	1.35360870093056	0.214780034986595	0.999939280351005	-4.52409841782291
hsa-miR-3607-3p	1.4273869827	1.34652355273165	0.216950584337979	0.999939280351005	-4.52597787899718
hsa-miR-4650-3p	0.1256559979	1.34382625571193	0.217781894481526	0.999939280351005	-4.52669257863128
hsa-miR-495	0.3245358508	1.33830110479525	0.219493374188087	0.999939280351005	-4.52815516039496
hsa-miR-4455	-7.7429317339	-1.33691388963938	0.219924904445716	0.999939280351005	-4.52852207404229
SNORD12	0.14563969525	1.33679902235664	0.219960669859983	0.999939280351005	-4.52855245059057
SNORD49A	0.12654430085	1.32826666231323	0.222631427919603	0.999939280351005	-4.53080646876985
hsa-miR-1262	-0.58182946555	-1.32464884446766	0.223772284628717	0.999939280351005	-4.53176077619159
hsa-miR-1538	-3.1078587531	-1.32367732140749	0.224079505837844	0.999939280351005	-4.532016898211
hsa-miR-4797-5p	-0.8875305954	-1.31661185720713	0.226324742829521	0.999939280351005	-4.53387767828227
hsa-miR-4682	2.5776952585	1.31567286147362	0.226624586102074	0.999939280351005	-4.53412472317074
hsa-miR-644b-5p	0.1379692985	1.31430541240435	0.227061855520725	0.999939280351005	-4.5344843853292
hsa-miR-3132	-12.42158815025	-1.31368940736685	0.227259072416813	0.999939280351005	-4.53464636363387
hsa-miR-625-3p	-1.7752524217	-1.31161962311995	0.227922802267609	0.999939280351005	-4.53519042352074
hsa-miR-19a-3p	-1.93160618875	-1.30948338624105	0.228609587490319	0.999939280351005	-4.53575164386186
hsa-miR-1298	1.3841676561	1.3036593097115	0.230491016405893	0.999939280351005	-4.53728011243029
hsa-miR-4769-5p	-0.47756683915	-1.30237834253418	0.230906600734638	0.999939280351005	-4.53761597193982
hsa-miR-5000-3p	-0.3752732538	-1.29582487399218	0.233042797537951	0.999939280351005	-4.53933242745833
hcmv-miR-US5-2	-1.8726383019	-1.28877574619572	0.235359405027961	0.999939280351005	-4.54117527072555
hsa-miR-3149	-1.1326948055	-1.2873718502602	0.235823118192758	0.999939280351005	-4.54154185825194
hsa-miR-4472	-4.12295886675	-1.28714037647109	0.235899649835882	0.999939280351005	-4.5416022871948
hsa-miR-194-5p	-0.5495941882	-1.28289797985445	0.237306059424521	0.999939280351005	-4.54270911581662
hsa-miR-3929	0.08480949605	1.28145106755177	0.237787360844357	0.999939280351005	-4.54308630621989
hsa-miR-1287	-10.5265107969	-1.27973828251028	0.2383581764864	0.999939280351005	-4.54353260434875
hsa-miR-920	0.2323241236	1.27877832568944	0.23867860868441	0.999939280351005	-4.54378264304428
hsa-miR-4655-5p	-0.4258743764	-1.27158410575813	0.241091710368841	0.999939280351005	-4.54565429767409
hsa-miR-5684	2.680645841	1.27124604791616	0.241205610531882	0.999939280351005	-4.54574215023843
hsa-miR-4279	1.8337329553	1.26361354109303	0.24378937244182	0.999939280351005	-4.54772329705583
hsa-miRPlus-A1015	3.63767528185	1.26230272981955	0.244235461020414	0.999939280351005	-4.54806308456002
hsa-miR-24-1-5p	-0.3065477922	-1.25643495334963	0.246240830657674	0.999939280351005	-4.54958246566082
hsa-miRPlus-C1066	0.09659825215	1.25546339753552	0.246574209101452	0.999939280351005	-4.54983377319702
hsa-miR-5000-5p	-0.710911005	-1.25242862068369	0.247618015425126	0.999939280351005	-4.55061827730916
hsa-miR-3646	2.21098276925	1.24534186473157	0.250070021976214	0.999939280351005	-4.55244733864663
SNORD4A	1.85391084095	1.2441468051276	0.250485520353827	0.999939280351005	-4.55275537456694
hsa-miR-675-3p	0.0732408156	1.24377640487179	0.250614419085755	0.999939280351005	-4.55285082428267
hsa-miR-4419b	3.5414345694	1.23960412601854	0.25207022609017	0.999939280351005	-4.55392521027461
hsa-miR-1470	-0.1718937381	-1.23859321945881	0.252424023785674	0.999939280351005	-4.55418530712086
hsa-miR-4324	2.722764639	1.23277770994762	0.254467453134038	0.999939280351005	-4.55567992070936
hsa-miR-125b-5p	12.1994123255	1.22681729587235	0.256576182112495	0.999939280351005	-4.55720880390448
hsa-miR-125a-3p	0.2058959453	1.22631340493925	0.256755122388249	0.999939280351005	-4.55733791574503
hsa-miR-3196	1.0974346434	1.22293463861938	0.25795768061643	0.999939280351005	-4.55820309052607
hsa-miR-3135a	0.3626236747	1.22246157215201	0.2581264281608	0.999939280351005	-4.55832414618363
hsa-miR-891a	0.272002739	1.21862342771803	0.259498947421882	0.999939280351005	-4.55930559021442
hsa-miR-5701	4.2918378932	1.21860997537867	0.259503768675943	0.999939280351005	-4.55930902782054
hsa-miR-206	-5.562898776	-1.21723763392682	0.259996002500403	0.999939280351005	-4.55965963202775
hsa-miR-297	-0.22763163265	-1.21671887152182	0.260182276020952	0.999939280351005	-4.55979212173341
hsa-miR-3606	0.13078419325	1.21363273204763	0.261292728493476	0.999939280351005	-4.56057981770597
hsa-miR-4502	0.3127587747	1.2132156600541	0.261443101790345	0.999939280351005	-4.5606862050968
hsa-miR-23c	0.63873142455	1.2118894584773	0.261921736892181	0.999939280351005	-4.56102439197766
hsa-miR-361-5p	-3.47818882255	-1.21123694218404	0.262157502349555	0.999939280351005	-4.5611907288424
hsa-miR-32-3p	-0.910078309549999	-1.21117093136421	0.262181363050152	0.999939280351005	-4.56120755394351
hsa-miR-874	0.6881519959	1.21103535663926	0.262230374447079	0.999939280351005	-4.56124210855065
hsa-miR-548ag	-0.55279292865	-1.20742272048915	0.263539186182556	0.999939280351005	-4.56216227305127
hsa-miR-4488	0.67167663355	1.20495758660599	0.264435389442811	0.999939280351005	-4.56278948648645
hsa-miR-4722-5p	0.25267037605	1.20167814996005	0.265631560023726	0.999939280351005	-4.56362303237489
hsa-miR-2355-3p	0.52642690845	1.19972630683654	0.266345623654188	0.999939280351005	-4.56411867366048
hsa-miR-3915	3.2362250059	1.19859483128834	0.266760292507904	0.999939280351005	-4.56440583505954
spike_control_v2_52	-2.15807998515	-1.19762372452816	0.267116615629347	0.999939280351005	-4.56465220201717
hsa-miR-140-5p	1.42155868095	1.1971497685172	0.267290665137459	0.999939280351005	-4.56477241173424
hsa-miR-15b-5p	-1.67189351825	-1.1949877415522	0.268085813409603	0.999939280351005	-4.5653205045855
hsa-miR-513a-5p	-0.49145630135	-1.19257857698448	0.268974161835452	0.999939280351005	-4.56593073838884
hsa-miR-4417	1.3200178498	1.19007656378182	0.269899325783987	0.999939280351005	-4.56656391762234
hsa-miR-708-5p	0.42556392245	1.1791964055822	0.273953104298117	0.999939280351005	-4.56931046627463
hsa-miR-515-3p	-0.3036157274	-1.17913442841582	0.273976339125224	0.999939280351005	-4.56932607924423
hsa-miR-601	-0.488484084499999	-1.17871812797292	0.274132449489207	0.999939280351005	-4.56943094194214
hsa-miR-144-3p	-15.38860109745	-1.17683128795244	0.274840923300078	0.999939280351005	-4.56990601230751
hsa-miR-3146	-0.2476849817	-1.17420795957927	0.275828439943931	0.999939280351005	-4.57056594445648
hsa-miR-3652	1.03128369175	1.17360349129309	0.276056397352114	0.999939280351005	-4.57071791158649
hsa-miR-5581-3p	1.78305179905	1.17269114256805	0.276400756272316	0.999939280351005	-4.57094721443621
hsa-miR-1228-5p	0.40759636695	1.16782188924661	0.278244594931103	0.999939280351005	-4.57216963905248
hsa-miR-4475	-0.50141235765	-1.16774289692526	0.278274590000577	0.999939280351005	-4.57218945085269
hsa-miR-184	-0.62487546665	-1.16726649466868	0.278455546386485	0.999939280351005	-4.57230892266293
hsa-miR-4656	0.28259888015	1.16359554884343	0.279853157681066	0.999939280351005	-4.57322876665239
hsa-miR-34a-5p	1.72480877995	1.16238490401165	0.280315336589146	0.999939280351005	-4.57353182941183
hsa-miR-4480	-7.28659399915	-1.16024250452841	0.281134757134119	0.999939280351005	-4.57406778130425
hsa-miR-450a-5p	-0.19610763925	-1.15895258141049	0.281629069590519	0.999939280351005	-4.5743902522852
hsa-miR-4301	0.71322523115	1.15832566440358	0.281869567708957	0.999939280351005	-4.57454691641033
hsa-miR-490-3p	0.82791040575	1.15755761152587	0.282164437442984	0.999939280351005	-4.57473879591722
hsa-miR-661	-1.5181115381	-1.15498274296239	0.283154818395614	0.999939280351005	-4.57538163032875
hsa-miR-4728-3p	0.07895302085	1.14875397167076	0.285562361571889	0.999939280351005	-4.57693390085951
ebv-miR-BART8*	-6.1606729008	-1.14820830059128	0.285774067455705	0.999939280351005	-4.57706969828067
hsa-miR-133b	-0.4867241214	-1.14732371176565	0.286117536254662	0.999939280351005	-4.57728977475325
hsa-miR-3664-3p	-0.78177673925	-1.14688782714212	0.286286905559245	0.999939280351005	-4.57739818865254
SNORD68	5.15612387415	1.14580724498159	0.286707133782565	0.999939280351005	-4.57766686816995
hsa-miR-3126-5p	-1.31381881905	-1.13802503081692	0.289748415412691	0.999939280351005	-4.57959828131386
hsa-miR-125a-5p	3.0619374905	1.1380028907377	0.289757104994084	0.999939280351005	-4.57960376707434
hsa-miR-3620	-0.3004971346	-1.13598343354842	0.290550595947497	0.999939280351005	-4.58010392133472
spike_control_v2_49	0.28798633345	1.13292317514916	0.291756401680278	0.999939280351005	-4.58086102747076
hsa-miR-4780	0.66545094445	1.13108195899212	0.292483832147139	0.999939280351005	-4.58131606439136
hsa-miR-4633-5p	0.4248076843	1.13011275536952	0.292867336538116	0.999939280351005	-4.58155544759771
hsa-miR-642b-5p	1.00255323305	1.12900975945383	0.293304276570145	0.999939280351005	-4.58182775400441
hsa-miR-219-2-3p	0.1226974606	1.12769154371321	0.293827165694567	0.999939280351005	-4.58215302273838
hsa-miR-17-3p	-0.11029197945	-1.12582611759614	0.294568402227717	0.999939280351005	-4.58261299627622
hsa-miR-296-3p	0.15523872035	1.12566786054972	0.294631355992932	0.999939280351005	-4.58265200178558
hsa-miR-4742-3p	-0.834528234649999	-1.1245862718314	0.295061897169743	0.999939280351005	-4.58291850790493
hsa-miR-5584-5p	-0.11475156275	-1.11837651741932	0.297543619724343	0.999939280351005	-4.58444615192825
hsa-miR-339-5p	-0.2596359614	-1.10786175852581	0.301784171745582	0.999939280351005	-4.58702320850463
hsa-miR-4795-5p	0.39160953495	1.10602037735972	0.302531765752142	0.999939280351005	-4.58747324758067
hsa-miR-1261	0.0953231297	1.10597114357075	0.302551774874555	0.999939280351005	-4.58748527525229
hsa-miR-4521	0.0725843288	1.09704778784099	0.30619587980145	0.999939280351005	-4.58966070823703
hsa-miR-154-5p	0.07910204475	1.08835577055336	0.309779174990876	0.999939280351005	-4.59177100491899
hsa-miR-4732-5p	-11.3671580357	-1.08403259877881	0.311573815656151	0.999939280351005	-4.59281735186073
hsa-miR-3676-5p	2.3971538489	1.08235824130495	0.312271095770045	0.999939280351005	-4.59322201359672
hsv1-miR-H8	-5.7451317011	-1.08107242527197	0.312807410943298	0.999939280351005	-4.59353254850733
hsa-miR-1299	-3.48662435705	-1.0793903338283	0.313510117676451	0.999939280351005	-4.59393849320229
hsa-miR-338-3p	0.19363431685	1.0775912514191	0.314263084974988	0.999939280351005	-4.5943723018825
hsa-miR-660-3p	6.0283610499	1.07255249382999	0.316379585450759	0.999939280351005	-4.59558524063125
hsa-miR-4676-5p	0.35970930945	1.07070658886338	0.317157766803335	0.999939280351005	-4.59602883158493
hsa-miR-3171	-0.7231700177	-1.06956328160876	0.317640511885116	0.999939280351005	-4.59630337567259
hsa-miR-33a-5p	0.20511449225	1.06760552878354	0.318468494151836	0.999939280351005	-4.59677312846048
hsa-miR-548e	0.0846327799499999	1.06551793861235	0.319353265825567	0.999939280351005	-4.5972735252292
hsa-miR-3189-3p	-0.4015893292	-1.06363387049825	0.320153445069241	0.999939280351005	-4.59772468422421
ebv-miR-BART9*	0.23621502785	1.06303777699198	0.320406940061954	0.999939280351005	-4.59786733495774
hsa-miR-143-5p	0.08119290715	1.06302274068934	0.320413336453363	0.999939280351005	-4.59787093272593
hsa-miR-451a	-21.7333112769	-1.06267790898394	0.320560054315474	0.999939280351005	-4.5979534337872
hsa-miR-5002-3p	-0.655171942249999	-1.06145120797126	0.321082416518719	0.999939280351005	-4.59824680477322
hsv1-miR-H8*	-0.79200583015	-1.06047183140592	0.321499942821801	0.999939280351005	-4.5984808951262
hsa-miR-125b-2-3p	0.115973696	1.05923016271328	0.322029903919816	0.999939280351005	-4.59877750977237
hsa-miR-4510	-2.2988615913	-1.05690697617016	0.323023318857567	0.999939280351005	-4.59933197356038
hsa-miR-3126-3p	-1.1694579982	-1.05611539369092	0.323362356703155	0.999939280351005	-4.59952074509959
hsa-miR-544b	-2.09189340495	-1.04839346657874	0.326684376913971	0.999939280351005	-4.60135815075606
hsa-miR-4251	-0.3474697257	-1.04449678106958	0.328370884508822	0.999939280351005	-4.6022825293578
hsa-miR-133a	-0.4053734886	-1.03772515662597	0.331317877274993	0.999939280351005	-4.60388434986308
hsa-miR-1250	-0.56414520585	-1.03512421598793	0.33245527216628	0.999939280351005	-4.60449804999237
hsv1-miR-H4-3p	1.36066998125	1.03262808868582	0.333549691654552	0.999939280351005	-4.6050862046613
hsa-miR-5187-3p	0.45356304185	1.03178356854768	0.333920603440851	0.999939280351005	-4.60528501507579
hsa-miR-4753-5p	-0.4173826785	-1.03168659355413	0.333963215230581	0.999939280351005	-4.6053078383039
hsa-miR-4257	-0.1344720955	-1.0255458849151	0.336670127601455	0.999939280351005	-4.60675058881164
hsa-miR-4258	-0.971178183299999	-1.0229573716086	0.337816272477837	0.999939280351005	-4.60735728833806
hcmv-miR-US25-2-5p	-0.4481877886	-1.02185086170946	0.338307136256251	0.999939280351005	-4.60761636662316
hsa-miR-4540	0.5900278704	1.02150120074653	0.338462365782119	0.999939280351005	-4.60769820291618
hsa-miR-138-5p	0.42357749415	1.01982928818336	0.339205362349495	0.999939280351005	-4.60808928344836
hsa-miR-642a-3p	-1.50191855305	-1.01897204778511	0.339586808678404	0.999939280351005	-4.60828965985754
hsa-miR-4263	-4.6207309223	-1.01896281446255	0.339590919037027	0.999939280351005	-4.60829181758214
hsa-miR-626	-0.08859216245	-1.01851213763551	0.339791591711578	0.999939280351005	-4.60839712208471
hsa-miR-29c-3p	-1.15959057485	-1.01705762358133	0.340439868399342	0.999939280351005	-4.60873679906022
hsa-miR-149-3p	1.3595163868	1.01217913015529	0.342621193977143	0.999939280351005	-4.60987404327777
hsa-miR-4729	0.0931471001	1.0112781296024	0.343025236743659	0.999939280351005	-4.61008373289135
hsa-miR-3177-5p	0.15273341965	1.00923112196788	0.343944557961804	0.999939280351005	-4.61055972960021
hsa-miR-5008-3p	0.43314384925	1.00779448794564	0.344590890244054	0.999939280351005	-4.61089345943487
RNU1	2.29268254335	1.00532720032274	0.34570308825035	0.999939280351005	-4.61146596320769
hsa-miR-1257	-0.29256399295	-1.00330421094725	0.346617064763461	0.999939280351005	-4.61193476110155
hsa-miR-2392	-7.6119034385	-1.00300776883102	0.346751151685204	0.999939280351005	-4.61200341073853
hsa-miR-135a-3p	0.10776290145	1.00203688567679	0.347190581257371	0.999939280351005	-4.61222816319403
hsa-miR-330-3p	0.21583504335	0.994693794082305	0.350527975021388	0.999939280351005	-4.61392388489647
hsa-miR-1204	0.0888220796	0.990370307015598	0.352504430428534	0.999939280351005	-4.61491884317251
hsa-miR-937	-0.34922321985	-0.981946295768997	0.35637983763824	0.999939280351005	-4.61685001526805
hsa-miR-376b	0.1720272083	0.981413104527774	0.356626215701574	0.999939280351005	-4.61697191427091
hsa-miR-7-2-3p	-0.1636130953	-0.975572080882034	0.359333731150993	0.999939280351005	-4.61830468101859
hsa-miR-455-5p	0.08271001055	0.9739400059046	0.360093034607464	0.999939280351005	-4.6186762162542
hsa-miR-890	0.069927916	0.973050964287824	0.360507161881456	0.999939280351005	-4.61887844402955
hsa-miR-3653	0.9178750344	0.972281130395668	0.360866051976793	0.999939280351005	-4.61905346524709
hsa-miR-622	-0.55784448785	-0.971580014498146	0.36119314163432	0.999939280351005	-4.61921279012483
hsa-miR-374c-3p	-5.0900696544	-0.968033992391497	0.362850894871544	0.999939280351005	-4.62001753087934
hsa-miR-337-5p	0.05974688345	0.964626640682959	0.364449230086503	0.999939280351005	-4.62078910507445
hsa-miR-5089	-0.3115748071	-0.964216158284054	0.364642138925649	0.999939280351005	-4.62088194368392
hsa-let-7i-3p	0.0664618908	0.962301276775921	0.36554306726182	0.999939280351005	-4.62131471049102
hsa-miR-4508	2.08037765035	0.961464223963603	0.365937416822705	0.999939280351005	-4.62150371964128
hsa-miR-4436b-3p	-0.84049973955	-0.961176140535224	0.366073211827082	0.999939280351005	-4.62156874633773
hsa-miR-3926	-0.43135479605	-0.959310757729297	0.366953422910534	0.999939280351005	-4.62198951280005
hsa-miR-1265	0.4118683579	0.957633354671234	0.367746291542774	0.999939280351005	-4.62236744609204
hsa-miR-1293	-0.29701183235	-0.954357587999588	0.369298380053894	0.999939280351005	-4.62310432242644
hsa-miR-219-5p	0.2463482183	0.953934412472969	0.369499242659575	0.999939280351005	-4.62319940046117
hsa-miR-644b-3p	2.37854724815	0.952341219613355	0.370256195643716	0.999939280351005	-4.6235571197913
hsa-miR-4482-3p	-0.1218600267	-0.950552900124433	0.371107240759592	0.999939280351005	-4.62395820703585
SNORD38B	0.09076034655	0.949190129702167	0.371756754030033	0.999939280351005	-4.62426353549025
hsa-miR-3688-5p	0.1049484735	0.94870146241412	0.371989866078843	0.999939280351005	-4.62437295461349
hsa-miR-5190	0.2648823636	0.945918311743395	0.373319615526039	0.999939280351005	-4.62499546635474
hsa-miR-4476	-0.20444634555	-0.943435458280682	0.374508882401182	0.999939280351005	-4.62554984124377
hsa-miR-4462	0.19650402265	0.941106842427437	0.375626838085719	0.999939280351005	-4.62606894425987
hsa-miR-15a-3p	0.0520336905	0.940849039558513	0.375750760650208	0.999939280351005	-4.6261263648266
hsa-miR-488-3p	8.0503952945	0.935807245278816	0.378180412774869	0.999939280351005	-4.62724732574781
hsa-miR-3168	-22.9125031056	-0.935588771975137	0.378285959078358	0.999939280351005	-4.62729581344763
hsa-miR-4646-5p	-0.12740494045	-0.935028749130519	0.378556610848874	0.999939280351005	-4.62742007140886
hsa-miR-9-3p	6.8651002418	0.932678025557446	0.379694254490615	0.999939280351005	-4.62794113430259
hsa-miR-4456	9.5547903888	0.929148445842964	0.381407172693353	0.999939280351005	-4.62872193284135
kshv-miR-K12-5*	2.05730320525	0.926775167594733	0.382562148276016	0.999939280351005	-4.62924587498612
hsa-miR-31-5p	0.17330029815	0.926146604230364	0.382868476933998	0.999939280351005	-4.62938449738364
hsa-miR-600	0.4304023606	0.925241764046265	0.383309766846544	0.999939280351005	-4.62958394348645
hsa-miR-4534	-3.5181585456	-0.923943829612252	0.383943424881065	0.999939280351005	-4.6298698173115
ebv-miR-BART19-3p	1.98338540785	0.921571288667201	0.385103710508805	0.999939280351005	-4.63039170886233
hsa-miR-4481	0.0968841618	0.919919209573092	0.385913182692938	0.999939280351005	-4.63075460832339
hsa-miR-4290	0.1631457695	0.918522721053501	0.386598400387461	0.999939280351005	-4.6310610361369
hsa-miR-4311	-0.2606346194	-0.913847360754056	0.388898988780471	0.999939280351005	-4.63208474250716
hsa-miR-374b-3p	-0.875307327299999	-0.913226923429124	0.389205040021656	0.999939280351005	-4.63222033710408
hsa-miR-4303	0.0744217146	0.909424389264484	0.391084629988467	0.999939280351005	-4.63305005795669
hsv1-miR-H17	0.702975786449999	0.90702257536725	0.39227526904504	0.999939280351005	-4.63357297344776
hsa-miR-15a-5p	-0.883058822099999	-0.904740714774715	0.393408900342556	0.999939280351005	-4.63406893390965
hsa-miR-1973	-0.3384231149	-0.901686725911391	0.394929871203245	0.999939280351005	-4.63473143153172
hsa-miR-4473	0.1242992575	0.899108188434423	0.396217392392536	0.999939280351005	-4.63528964118654
hsa-miR-3913-3p	-2.35625880995	-0.898330943250878	0.396606087764144	0.999939280351005	-4.63545769462715
hsa-miR-3120-5p	-0.1639593055	-0.893501187133561	0.399027643167831	0.999939280351005	-4.63649981168884
hsa-miR-2681-3p	-0.94564036025	-0.892336696084777	0.399613103280357	0.999939280351005	-4.63675051624651
hsa-miR-331-3p	-0.2972222828	-0.891813507965678	0.399876344589103	0.999939280351005	-4.63686308321335
hsa-miR-4754	0.41538902245	0.883360119334243	0.404147098692884	0.999939280351005	-4.63867576732038
hsa-miR-1243	-0.0718941224	-0.880763161793994	0.405465710022481	0.999939280351005	-4.63923031650335
hsa-miR-1915-3p	-0.3042728557	-0.879037207407494	0.406343782527896	0.999939280351005	-4.63959826563594
hsa-miR-490-5p	0.10417301065	0.878928165243535	0.406399303293408	0.999939280351005	-4.6396214955553
hsa-miR-548as-3p	-0.1193302303	-0.876510796804131	0.40763155339065	0.999939280351005	-4.64013598287685
hsa-miR-553	0.04901914125	0.87627162335238	0.40775361775422	0.999939280351005	-4.64018683401498
mcv-miR-M1-3p	-0.61245351725	-0.874298028245622	0.408761863831661	0.999939280351005	-4.64060608558725
hsa-miR-3675-3p	-0.766570499699999	-0.874177653115568	0.408823417534296	0.999939280351005	-4.64063163621635
hsa-miR-4483	-0.38340439935	-0.873887574847504	0.408971776130966	0.999939280351005	-4.64069319796573
hsa-miR-25-5p	1.8838605293	0.871275540549236	0.410309425763118	0.999939280351005	-4.64124691169107
hsa-miR-3682-5p	-0.1279080309	-0.870582230926126	0.410665003379926	0.999939280351005	-4.64139369433892
hsa-miR-550a-3-5p/hsa-miR-550a-5p	-0.3199031551	-0.870415536931738	0.410750528649938	0.999939280351005	-4.64142897377796
hsa-miR-4496	-0.0962077954999999	-0.869619691791071	0.4111590269472	0.999939280351005	-4.6415973446471
hsa-miR-4268	0.6416297511	0.867291700019936	0.412355629752177	0.999939280351005	-4.64208925790526
hsa-miR-518e-5p/hsa-miR-519a-5p/hsa-miR-519b-5p/hsa-miR-519c-5p/hsa-miR-522-5p/hsa-miR-523-5p	1.1795377033	0.864844939449066	0.413615964639049	0.999939280351005	-4.64260529766657
hsa-miR-548an	-0.5350285989	-0.862690343386498	0.414728082086844	0.999939280351005	-4.64305889224444
hsa-miR-371b-3p	-0.974381744199999	-0.860183443489286	0.416024729037469	0.999939280351005	-4.64358567910255
hsa-miR-4275	-0.1568762506	-0.8591029952499	0.41658446078884	0.999939280351005	-4.64381239424021
hsa-miR-1266	-0.4242583063	-0.856205100108045	0.418088377581434	0.999939280351005	-4.6444195037879
hsa-miR-181b-5p	0.5078284584	0.854811218052917	0.418813132209248	0.999939280351005	-4.64471101865257
hsa-miR-363-3p	-0.48378222715	-0.854756174361635	0.41884177070911	0.999939280351005	-4.64472252369799
hsv2-miR-H7-3p	10.4743149796	0.851238946396633	0.420674621658145	0.999939280351005	-4.64545662050029
hsa-miR-30c-1-3p	-1.80362632215	-0.850968223355281	0.420815932604705	0.999939280351005	-4.64551303750451
hsa-miR-612	-0.1301270249	-0.850715162759065	0.420948054596066	0.999939280351005	-4.64556576251945
hsv1-miR-H2*	0.0736979888	0.847755754053166	0.422495332322395	0.999939280351005	-4.64618154565858
hsa-miR-518a-5p/hsa-miR-527	0.12610750845	0.84727935119243	0.422744787198752	0.999939280351005	-4.6462805345521
hsv2-miR-H9-3p	-0.14772568375	-0.847203131157634	0.422784707325965	0.999939280351005	-4.6462963682658
hsa-miR-5698	0.32795554615	0.847064151063895	0.422857504799665	0.999939280351005	-4.64632523700947
hsv1-miR-H18	-1.31628251315	-0.846424518112494	0.423192657407669	0.999939280351005	-4.64645805816034
hsa-miR-634	-4.72904950345	-0.845857053254658	0.423490152760402	0.999939280351005	-4.64657583499233
hsa-miR-492	0.33061987015	0.845619208902918	0.423614887392777	0.999939280351005	-4.64662518302119
hsa-miR-548b-5p	-0.99724201345	-0.845284628402469	0.423790398072891	0.999939280351005	-4.64669458553597
hsa-miR-342-5p	-0.44793131375	-0.844679233037016	0.42410810045158	0.999939280351005	-4.64682011492215
hsa-miR-3145-3p	-0.2665926764	-0.843712007344717	0.424616034788259	0.999939280351005	-4.64702054008165
hsa-miR-185-3p	0.0460101611	0.840596384248708	0.426255107481172	0.999939280351005	-4.64766505816272
hsa-miR-29c-5p	0.14937528945	0.838255491299657	0.427489536915966	0.999939280351005	-4.64814821241102
hsa-miR-221-3p	-12.7852703248	-0.832877370842802	0.430335108512051	0.999939280351005	-4.64925465685305
hsa-miR-29a-5p	-0.13271026825	-0.830520144209174	0.4315864970917	0.999939280351005	-4.64973802894476
hsa-miR-3148	0.23261449545	0.827925381463527	0.43296692892959	0.999939280351005	-4.65026899052071
RNU6-1_RNU6-2	15.64143920025	0.827479623785464	0.43320438532488	0.999939280351005	-4.65036008673679
hsa-miR-3124-5p	0.1550365487	0.827183783627142	0.433362030433503	0.999939280351005	-4.65042052622506
hsa-miR-762	0.1036493786	0.826811017458555	0.433560724335717	0.999939280351005	-4.65049665971904
hsa-miR-4748	-0.11825363785	-0.823779837948576	0.435178781153293	0.999939280351005	-4.65111484141624
hsa-miR-4796-3p	-0.44180192575	-0.823101871948058	0.435541257556991	0.999939280351005	-4.65125288570526
hsa-miR-302e	0.04624876725	0.822606433802074	0.435806277883811	0.999939280351005	-4.65135371339434
hsa-miR-1273a	0.1673676186	0.818239880561263	0.438146893019453	0.999939280351005	-4.65224048868612
hsa-miR-4439	-0.1034662475	-0.817146143707205	0.438734536571402	0.999939280351005	-4.6524620809376
hsa-miR-4710	0.08698080555	0.815563048088384	0.439586071171065	0.999939280351005	-4.65278244221065
hsa-miR-4420	-0.0994696715	-0.815449133727233	0.439647388959165	0.999939280351005	-4.6528054772023
hsa-miR-147a	-0.2400787066	-0.814773025283199	0.440011446396024	0.999939280351005	-4.6529421478361
hsa-miR-639	0.17034170765	0.814311266003175	0.440260205341512	0.999939280351005	-4.65303544257998
hsa-miR-4756-3p	-0.046691653	-0.809570681982945	0.442819682473908	0.999939280351005	-4.65399104238887
hsa-miR-3158-5p	-9.69397207399999	-0.805132630875605	0.445225113072697	0.999939280351005	-4.65488201468389
hsa-miR-631	0.1613595026	0.804235423103097	0.445712492411828	0.999939280351005	-4.65506170600688
SNORD44	0.25337135015	0.803796084820601	0.445951282658878	0.999939280351005	-4.65514964310579
hsa-miR-4317	-0.720817870049999	-0.803092664257781	0.446333790736026	0.999939280351005	-4.65529036597567
hsa-miR-3660	0.07145412765	0.801697865180533	0.447092925374123	0.999939280351005	-4.65556913868142
hsa-miR-4700-5p	0.4112443946	0.799847963443111	0.448101121696831	0.999939280351005	-4.65593832861795
hsa-miR-5699	-0.0903003760499999	-0.79902380682872	0.448550788790507	0.999939280351005	-4.65610260837845
hsa-miR-1255a	0.4683416643	0.798042746951986	0.449086466820294	0.999939280351005	-4.65629800328838
hsa-miR-4653-3p	0.4356710028	0.790698259867086	0.453110610626624	0.999939280351005	-4.65775522202765
hsa-miR-4758-3p	0.1057076309	0.790461550262299	0.453240714951638	0.999939280351005	-4.65780202375482
hsa-miR-936	-0.4792430609	-0.790384421970012	0.453283113003407	0.999939280351005	-4.65781727118304
kshv-miR-K12-1	-1.48430914205	-0.786854077385295	0.455226664566136	0.999939280351005	-4.65851401427563
hsa-miR-4292	-0.385853190349999	-0.786616214320554	0.455357818203137	0.999939280351005	-4.65856087623018
ebv-miR-BART7*	0.0701297006	0.785293511435971	0.45608760244419	0.999939280351005	-4.65882127504495
hsa-miR-1297	-19.73560241895	-0.781457790015425	0.458208400301636	0.999939280351005	-4.65957458388348
hsa-let-7e-5p	-12.5652505103	-0.776896982517992	0.46073878228712	0.999939280351005	-4.6604667493687
hsa-miR-1275	-22.30095437965	-0.773402767763969	0.462683779639054	0.999939280351005	-4.6611476547345
hsa-miR-3185	0.0997698134	0.771909112615384	0.463516883344042	0.999939280351005	-4.66143802254172
hsa-miR-670	-0.19030336365	-0.766491964647422	0.466546819928277	0.999939280351005	-4.66248761143693
hsa-miR-5002-5p	-0.36092518665	-0.765493837635187	0.467106541156924	0.999939280351005	-4.66268039952342
hsa-miR-5582-3p	-0.0443859677	-0.764892444211243	0.467444002491741	0.999939280351005	-4.66279646788505
hsa-miR-3201	0.22155109835	0.762823381267844	0.468606266781686	0.999939280351005	-4.6631952734192
hsa-miR-204-5p	-0.11598049245	-0.761834991672606	0.469162160661382	0.999939280351005	-4.66338549677323
hsa-miR-542-3p	-0.413854979	-0.758847483147003	0.470845082558566	0.999939280351005	-4.66395934069578
hsa-miR-1290	-4.93607513665	-0.758579693224787	0.47099613014295	0.999939280351005	-4.66401069533622
hsa-miR-4804-3p	0.2011894768	0.756914749646531	0.471935969974771	0.999939280351005	-4.66432967908767
hsa-miR-3150a-5p	-8.9922269137	-0.75561123196732	0.472672659906321	0.999939280351005	-4.66457904944088
hsa-miR-424-5p	0.18499545105	0.752746030733008	0.474294628864554	0.999939280351005	-4.66512603900485
hsa-miR-4486	-0.25479156845	-0.75029941591184	0.475682558682536	0.999939280351005	-4.66559187390734
hsa-miR-3160-5p	0.0410872059	0.748646007514093	0.476622035397029	0.999939280351005	-4.6659060322996
hsa-miR-18a-3p	0.07819249555	0.746326408759474	0.477942112520368	0.999939280351005	-4.66634588517593
hsa-miR-4284	2.08022080925	0.746047753175736	0.478100856933677	0.999939280351005	-4.66639865539628
hsa-miR-765	-0.0829515767	-0.743345963550753	0.479641815455637	0.999939280351005	-4.66690952809206
hsa-miR-4786-5p	-0.09088788295	-0.742310844853055	0.48023305877829	0.999939280351005	-4.66710488157019
hsa-miR-323a-3p	0.44286384245	0.742251988695287	0.480266690888945	0.999939280351005	-4.66711598300793
hsa-miR-193a-5p	0.0706712086	0.740484513029083	0.481277399781632	0.999939280351005	-4.66744905125065
hsa-miR-299-3p	0.12797286845	0.739185811894502	0.482020936335176	0.999939280351005	-4.6676933960751
ebv-miR-BART6-3p	-1.47208628545	-0.738448880121398	0.482443182200277	0.999939280351005	-4.66783190081172
hsa-miR-370	1.8165895261	0.737867881483029	0.48277625287139	0.999939280351005	-4.6679410238157
hsa-miR-193a-3p	0.4998213609	0.737244966423448	0.483133520612748	0.999939280351005	-4.66805794659578
hsa-miR-4764-5p	-1.5423491298	-0.736760552837216	0.483411471789943	0.999939280351005	-4.66814882007391
hsv1-miR-H7*	6.5595878661	0.734594272377026	0.484655741548088	0.999939280351005	-4.66855464343949
hsa-miR-493-3p	-0.3869024446	-0.734481938445226	0.484720321116056	0.999939280351005	-4.66857566271202
hsa-miR-22-5p	-1.69096095025	-0.732932578180393	0.485611605900625	0.999939280351005	-4.66886531848174
hsa-miR-377-5p	0.03902479605	0.729785949572508	0.487425028768565	0.999939280351005	-4.66945214040953
hsa-miR-5571-3p	0.0375818534	0.729193993353316	0.487766669988986	0.999939280351005	-4.66956231866974
hsa-miR-1264	0.21061630105	0.727225465170321	0.488903906835612	0.999939280351005	-4.66992821708126
hsa-miR-877-3p	0.15361593015	0.727089799703117	0.488982345534065	0.999939280351005	-4.66995340570171
hsa-miR-101-3p	2.00136876465	0.726930957039047	0.489074195166681	0.999939280351005	-4.66998289296143
hsa-miR-4490	-0.070412283	-0.725749222994706	0.489757876673637	0.999939280351005	-4.6702021118707
hsa-miR-185-5p	-5.7862406182	-0.724767485089418	0.490326324353023	0.999939280351005	-4.67038402091284
hsa-miR-20b-3p	-0.4053299146	-0.723961195937198	0.490793503697113	0.999939280351005	-4.67053327829438
hsa-miR-1246	-35.0083110618	-0.723547024167727	0.491033595012242	0.999939280351005	-4.67060989838226
hsa-miR-4768-5p	-0.14423703135	-0.723370299087347	0.491136063999397	0.999939280351005	-4.67064258148365
hsa-miR-4687-3p	-4.2599156805	-0.722170006732441	0.491832386169447	0.999939280351005	-4.67086439718905
hsa-miR-761	-0.54769742055	-0.72156569445261	0.492183206170491	0.999939280351005	-4.67097596704858
hsa-miR-4450	0.2047339535	0.719124670289191	0.493601937132155	0.999939280351005	-4.67142589931554
hsa-miR-4758-5p	0.0443170477	0.718811678745332	0.493784039908922	0.999939280351005	-4.67148350474817
hsa-miR-4699-5p	-0.0978145111499999	-0.716480547703597	0.495141689417923	0.999939280351005	-4.67191193189696
hsa-miR-23a-5p	-0.3879186404	-0.713856091777061	0.496673050036445	0.999939280351005	-4.67239297277604
hsa-miR-191-5p	-11.4691474904	-0.711946331991791	0.497789302739535	0.999939280351005	-4.67274215148876
hsa-miR-659-5p	0.2326629212	0.711538220045162	0.498028052773522	0.999939280351005	-4.67281667571436
hsa-miR-671-5p	0.0407775944	0.711341380435867	0.498143232436829	0.999939280351005	-4.67285260814916
hsa-miR-4687-5p	-0.0838549580499999	-0.710026388361339	0.498913132086961	0.999939280351005	-4.67309245660962
hsa-let-7a-5p	-34.3866070387	-0.708415077807543	0.499857560408607	0.999939280351005	-4.67338587946246
hsa-miR-193b-3p	0.3156742487	0.702797101111564	0.503159343661224	0.999939280351005	-4.67440484017957
hsa-miR-4778-5p	-0.40968564275	-0.700351017547056	0.504601289904953	0.999939280351005	-4.67484650845349
hsa-miR-885-3p	-0.37570916035	-0.700206337937354	0.504686659710528	0.999939280351005	-4.67487259407951
hsa-miR-146a-5p	-12.9406756803	-0.700157587889099	0.504715427287269	0.999939280351005	-4.67488138272194
ebv-miR-BART10	-0.0394587102	-0.697946118275514	0.506021520699196	0.999939280351005	-4.67527955908348
hsa-miR-425-5p	-0.585132647	-0.697519658702114	0.506273634477051	0.999939280351005	-4.67535622923864
ebv-miR-BHRF1-3	0.05920840715	0.69591761076926	0.507221443539256	0.999939280351005	-4.6756439199375
hsa-miR-4764-3p	-0.16905662855	-0.695534358520348	0.5074483513118	0.999939280351005	-4.67571266579295
hsa-miR-3184-3p	-0.18739693175	-0.687804747399766	0.51203845494664	0.999939280351005	-4.67709276648097
hsa-miR-3679-3p	-0.64845393355	-0.686638864139866	0.512733061223052	0.999939280351005	-4.67729987024185
hsa-miR-27a-5p	-0.04054321065	-0.679534085466295	0.516978722253252	0.999939280351005	-4.67855589355186
jcv-miR-J1-5p	0.05320734935	0.678529544662893	0.517580785098998	0.999939280351005	-4.6787326411199
hsa-miR-4434	-0.1545952185	-0.677638610990471	0.518115125027138	0.999939280351005	-4.67888922482438
hsa-miR-151a-5p/hsa-miR-151b	-6.2006761762	-0.674248753192447	0.520151347961038	0.999939280351005	-4.67948349528316
hsa-miR-1185-1-3p	0.36896541795	0.673755327709018	0.520448154305024	0.999939280351005	-4.67956979785179
hsa-miR-4640-5p	0.0452532617	0.673212483061893	0.520774809117903	0.999939280351005	-4.67966468555459
hsa-miR-4260	0.03480834025	0.671673096184093	0.521701823008329	0.999939280351005	-4.67993343225659
hsa-miR-129-5p	0.0384552582	0.670787667632109	0.522235489429272	0.999939280351005	-4.68008778691257
hsa-miR-3976	-8.2580272368	-0.669659958017559	0.522915674193369	0.999939280351005	-4.68028414095799
hsa-miR-4426	0.23565957035	0.669513049610954	0.523004323308065	0.999939280351005	-4.68030970073806
hsa-miR-320c	-10.1766483114	-0.669372766186123	0.523088983399441	0.999939280351005	-4.68033410366533
hsa-miR-4698	-3.46292595425	-0.667607759655755	0.524154878476922	0.999939280351005	-4.6806407828691
hsa-miR-632	-0.07613251955	-0.662908997757415	0.52699902600058	0.999939280351005	-4.68145403563617
hsa-miR-1224-3p	-0.0436756121	-0.660156050371946	0.528669789557004	0.999939280351005	-4.68192835488655
hsa-miR-135a-5p	0.12644001975	0.659352132499409	0.529158301177841	0.999939280351005	-4.68206656469363
hsa-miR-3127-5p	-0.11775584465	-0.657863443675913	0.530063655154419	0.999939280351005	-4.6823221403478
hsa-miR-4478	0.41370172115	0.655523288810202	0.531488752444891	0.999939280351005	-4.68272294729197
hsa-miR-4669	-0.0678849016999999	-0.654355925025595	0.532200524863409	0.999939280351005	-4.68292245253514
hsa-miR-1273e	-0.6913951843	-0.652619419040984	0.533260396229646	0.999939280351005	-4.68321869082339
hsa-miR-451b	-0.26865147915	-0.652578646262067	0.5332852972573	0.999939280351005	-4.68322563874203
hsa-miR-4529-3p	0.0633882395	0.652287639438366	0.533463043532227	0.999939280351005	-4.68327521774275
hsa-miR-676-3p	-0.27408653025	-0.651414274266592	0.533996709989474	0.999939280351005	-4.68342390542485
hsa-miR-485-3p	0.18309871985	0.649787439248844	0.534991649079951	0.999939280351005	-4.68370043644364
hsa-miR-3124-3p	1.1483199807	0.648790741466207	0.535601766525521	0.999939280351005	-4.6838695777319
hsa-miR-1972	0.041552288	0.646692394106467	0.536887629466204	0.999939280351005	-4.68422497835852
hsa-miR-23a-3p	3.1379863143	0.646654114760278	0.536911104374853	0.999939280351005	-4.68423145306686
hsa-miR-554	0.0421760037	0.641072133693011	0.540340932686848	0.999939280351005	-4.68517225333796
hsa-miR-4273	-0.18861010115	-0.640974507215494	0.54040103654907	0.999939280351005	-4.68518864810699
hsa-miR-2681-5p	-0.17296733695	-0.640736448448265	0.540547614653311	0.999939280351005	-4.68522861759987
hsa-miR-4644	-5.8621477091	-0.640197771698114	0.540879378584537	0.999939280351005	-4.68531901518748
hsa-miR-301a-3p	0.17160706955	0.639962820879312	0.541024120192935	0.999939280351005	-4.68535842373364
hsa-miR-10b-5p	-20.4956291444	-0.638544648885244	0.541898282140477	0.999939280351005	-4.6855960431482
hsa-miR-3913-5p	-0.0325693798	-0.638355662625464	0.542014837618315	0.999939280351005	-4.68562767574822
hsa-miR-4503	-0.28617004955	-0.638077403666789	0.542186478674354	0.999939280351005	-4.68567423685578
hsv2-miR-H6*	-0.10386586825	-0.637485300696602	0.542551819981486	0.999939280351005	-4.68577325803373
hsa-miR-4731-3p	-0.29376810595	-0.636735296520345	0.543014802701461	0.999939280351005	-4.68589857760659
hsa-miR-548ao-3p	0.0415641967	0.635202329849949	0.543961852525567	0.999939280351005	-4.68615434646725
hsv1-miR-H1*	-0.13655437745	-0.634015596772021	0.54469568401704	0.999939280351005	-4.68635199937089
hsa-miR-4299	0.33373640665	0.633172759474808	0.545217223763251	0.999939280351005	-4.68649219086181
hsa-miR-3182	-1.63858428115	-0.632072451851756	0.545898534054673	0.999939280351005	-4.68667497685766
hsa-miR-483-5p	-4.31176296105	-0.631865429095963	0.546026779486195	0.999939280351005	-4.68670933872919
hsa-miR-4803	-0.0762726409	-0.630894015666317	0.546628786723175	0.999939280351005	-4.6868704510439
hsa-miR-4441	-0.741391467	-0.629904112446757	0.547242660783881	0.999939280351005	-4.68703441953127
hsa-miR-513c-3p	-0.05953880525	-0.629561527080247	0.547455206047178	0.999939280351005	-4.68709111617911
hsa-miR-4326	0.0333766387	0.629533553396263	0.547472563531468	0.999939280351005	-4.68709574459862
hsa-miR-548d-5p	0.0456795933	0.627553710275972	0.548701877645606	0.999939280351005	-4.68742289029532
hsa-miR-506-5p	0.059343709	0.625857638811236	0.549756301565674	0.999939280351005	-4.68770246835195
hsa-miR-3676-3p	-15.0875410264	-0.624801965639303	0.550413207466633	0.999939280351005	-4.68787616781375
hsa-miR-4703-3p	-2.192589672	-0.622950260779234	0.551566580740273	0.999939280351005	-4.68818025869438
hsa-miR-1909-3p	-0.6088457285	-0.621446907244599	0.552504030414263	0.999939280351005	-4.68842659200993
hsa-miR-3686	-0.8980847849	-0.62097511885315	0.552798419199041	0.999939280351005	-4.68850379547542
hsa-miR-431-5p	0.24745500545	0.618168956539755	0.554551340315319	0.999939280351005	-4.68896198926061
hsa-miR-532-5p	-0.2710742001	-0.617600504822199	0.554906833867368	0.999939280351005	-4.68905459660197
SNORD13	0.3063972077	0.616473340009288	0.555612128454103	0.999939280351005	-4.68923801505755
hsa-let-7f-1-3p	-0.2050503299	-0.615085988792983	0.556480953419217	0.999939280351005	-4.6894633893768
hsa-miR-1268b	-0.18748899585	-0.61464551614058	0.556756965508997	0.999939280351005	-4.68953485538561
hsa-let-7a-2-3p	0.10267710595	0.613488309176609	0.557482486549132	0.999939280351005	-4.6897224070371
hsa-miR-92a-3p	-6.5616969833	-0.610531564187837	0.559338765850424	0.999939280351005	-4.69020027468461
hsa-miR-3191-5p	1.82369480865	0.609702639564087	0.559859824265165	0.999939280351005	-4.69033389887418
hsa-miR-205-5p	0.19345644095	0.60964902355652	0.559893536842102	0.999939280351005	-4.69034253664806
hsa-miR-501-5p	-0.1541156228	-0.60818319664756	0.560815677253199	0.999939280351005	-4.69057844162674
hsa-miR-99b-3p	-0.55057336805	-0.607305990941873	0.561367945181439	0.999939280351005	-4.69071938867685
hsa-miR-769-5p	-0.0830996175999999	-0.606833991650102	0.561665236201417	0.999939280351005	-4.69079515775972
hsa-miR-122-3p	-0.1118248483	-0.606265843703765	0.562023208829428	0.999939280351005	-4.69088629593806
hsa-miR-219-1-3p	-1.1158982452	-0.606159519462571	0.562090215268655	0.999939280351005	-4.69090334375746
hsa-miR-4298	0.58447897555	0.606155509286818	0.562092742606685	0.999939280351005	-4.69090398669211
hsa-miR-4686	-0.2528078195	-0.605336624758288	0.562608968128061	0.999939280351005	-4.69103520031863
hsa-miRPlus-A1072	2.34461697775	0.603880844127177	0.563527375696424	0.999939280351005	-4.69126809943268
hsa-miR-378a-3p	-0.969349316499999	-0.603658119091175	0.56366796308576	0.999939280351005	-4.69130368999644
hsa-miR-3664-5p	-0.09830245925	-0.602632426432332	0.564315659110965	0.999939280351005	-4.69146744930582
hsa-miR-4323	-0.18842798745	-0.601840047915223	0.564816319997105	0.999939280351005	-4.69159379818401
hsa-miR-1285-5p	0.0683233776999999	0.60090934661321	0.565404708963931	0.999939280351005	-4.69174202495365
hsa-miR-30c-2-3p	0.1017776944	0.600564886209065	0.565622566863195	0.999939280351005	-4.6917968360399
hsa-miR-340-3p	0.1336985655	0.599379759622603	0.566372485550684	0.999939280351005	-4.69198521334304
hsa-miR-4297	0.4614443161	0.59596785344046	0.568534668327273	0.999939280351005	-4.69252579036203
hsa-miR-764	0.20544513745	0.594183482358049	0.569667350509048	0.999939280351005	-4.69280746710557
hsa-miR-668	-0.2741982752	-0.593665835887635	0.569996185134283	0.999939280351005	-4.69288904820724
ebv-miR-BART12	-0.23686668375	-0.59325490001865	0.570257309744923	0.999939280351005	-4.69295376896735
hsa-miR-550b-3p	-0.03177462145	-0.593072729134367	0.57037309023124	0.999939280351005	-4.69298244804722
hsa-miR-29b-1-5p	-0.1424560463	-0.592545797831417	0.570708062735825	0.999939280351005	-4.69306536071941
hsa-miR-720	10.1723291524	0.592034174593047	0.571033412107603	0.999939280351005	-4.69314580508401
hsa-miR-4514	0.03224221545	0.591635711064349	0.571286875277006	0.999939280351005	-4.69320841625898
hsa-miR-4423-5p	-0.0628944417	-0.59058865958257	0.571953214177299	0.999939280351005	-4.69337277115301
RNU6-1	1.23312723515	0.588095948008542	0.57354135869721	0.999939280351005	-4.69376305873487
hsa-miR-4507	0.60649626785	0.583364046046471	0.576563058602165	0.999939280351005	-4.69450008920654
hsa-miR-4302	-0.0321592192	-0.583317509938239	0.576592820645964	0.999939280351005	-4.694507312469
hsa-miR-5004-3p	0.17944907855	0.582253703590593	0.577273413736673	0.999939280351005	-4.69467230130474
hsa-miR-195-5p	0.79997845715	0.580719126688699	0.578255997185088	0.999939280351005	-4.69490985220845
hsa-miR-502-5p	-0.672724980449999	-0.580698433448589	0.578269253473741	0.999939280351005	-4.69491305185671
hsa-miR-93-5p	-14.11845731285	-0.580372453114051	0.578478102386275	0.999939280351005	-4.69496344307155
hsa-miR-3907	0.0722301586	0.579290906416769	0.579171333819617	0.999939280351005	-4.69513045994706
hsa-miR-663a	4.46118290295	0.57849936050014	0.579678983932643	0.999939280351005	-4.69525252559457
hsa-miR-3162-3p	-0.1286766032	-0.577744089619251	0.580163604386892	0.999939280351005	-4.69536886463869
hsa-miR-514a-5p	-0.54578193455	-0.572085007101744	0.583802045477393	0.999939280351005	-4.696236440824
hsa-miR-4690-5p	-0.14088468365	-0.571938269201244	0.58389655949184	0.999939280351005	-4.69625883970923
hsa-miR-593-3p	-0.10883867185	-0.571793937726444	0.583989531921285	0.999939280351005	-4.69628086647116
hsa-miR-3183	-0.06373984835	-0.57159182547679	0.584119738352903	0.999939280351005	-4.69631170330144
hsa-miR-4716-5p	-0.6504880086	-0.57145570463821	0.584207440448206	0.999939280351005	-4.69633246638347
hsa-miR-4501	-0.1552556545	-0.571355123419122	0.584272249269017	0.999939280351005	-4.696347805741
hsa-miR-4445-5p	0.8613149989	0.568389391441936	0.586185013078067	0.999939280351005	-4.69679906226986
hsa-miR-656	-0.047360622	-0.567787541318206	0.586573607298917	0.999939280351005	-4.696890392373
hsa-miR-337-3p	0.34458992635	0.566285001859615	0.587544375225024	0.999939280351005	-4.69711803902611
hsa-miR-628-3p	0.3203710881	0.565123880910795	0.588295172552717	0.999939280351005	-4.69729360358372
hsa-miR-4743	0.04526287575	0.562653984207949	0.589894022306483	0.999939280351005	-4.69766602917845
hsa-miR-4500	-20.8850496143	-0.562205298572338	0.590184731537438	0.999939280351005	-4.69773353418032
hsa-miR-4458	-0.0783078846	-0.559972489174898	0.591632581860802	0.999939280351005	-4.69806877269231
hsa-miR-618	-0.0361004027	-0.559038064491187	0.592239087935585	0.999939280351005	-4.69820872824471
hsa-miR-26b-5p	-21.83241951335	-0.554477812563596	0.59520394261173	0.999939280351005	-4.69888885834285
hsa-miR-3656	2.97065993375	0.552055479971604	0.596782148904188	0.999939280351005	-4.69924817633096
hsa-miR-3178	0.41872453775	0.552020548155253	0.596804924621317	0.999939280351005	-4.69925334801453
hsa-miR-1280	10.2067414849	0.551750729052953	0.596980864110749	0.999939280351005	-4.69929328541549
sv40-miR-S1-5p	-14.7497584915	-0.550356068949468	0.597890726846967	0.999939280351005	-4.69949944739087
hsa-miR-22-3p	-4.2880601765	-0.549381397102841	0.598527044757553	0.999939280351005	-4.6996432576215
hsv1-miR-H6-5p	-0.2694350847	-0.549104442991263	0.598707922913953	0.999939280351005	-4.69968408119314
hsa-miR-3621	-7.94585679639999	-0.548616927439304	0.599026391052079	0.999939280351005	-4.69975589861394
hsa-miR-99b-5p	-12.757663659	-0.547822872852421	0.599545303445844	0.999939280351005	-4.69987275492746
hsa-miR-4740-5p	-0.09747388495	-0.546669222070813	0.600299648847268	0.999939280351005	-4.70004226946641
hsa-miR-1307-5p	0.2744883388	0.54587676875663	0.600818115898033	0.999939280351005	-4.70015853100803
hsa-miR-1260a	1.7013712831	0.540458254816733	0.604369744044952	0.999939280351005	-4.70094956033051
hsa-miR-4753-3p	-0.0451564952	-0.539652282852381	0.604898999372118	0.999939280351005	-4.7010666350024
hsa-miR-1273c	-0.069714606	-0.537849143678707	0.606083970080551	0.999939280351005	-4.70132800624271
hsa-miR-3685	-0.1059591942	-0.534209134911532	0.608479894846564	0.999939280351005	-4.70185331412002
hsa-miR-422a	-1.2469031745	-0.53408397794454	0.608562366187572	0.999939280351005	-4.70187132079635
hsa-miR-122-5p	-11.7523373767	-0.529057307419513	0.611879618074412	0.999939280351005	-4.70259147303456
hsa-miR-1267	-0.1115133735	-0.528955744492485	0.611946742098259	0.999939280351005	-4.70260596217734
hsa-miR-518c-5p	-0.0544975064499999	-0.528519793786665	0.612234911281722	0.999939280351005	-4.70266812799695
hsa-miR-575	-0.041046314	-0.527505897569256	0.612905390353753	0.999939280351005	-4.70281253425464
hsa-miR-484	-0.2530438399	-0.526325936265391	0.613686179575628	0.999939280351005	-4.70298028676827
hsa-miR-675-5p	-7.57326216604999	-0.526015467978923	0.613891706805963	0.999939280351005	-4.70302437064846
hsa-miR-1185-2-3p	0.75505270505	0.525928200477644	0.613949483711648	0.999939280351005	-4.70303675779232
hcmv-miR-US25-2-3p	0.03208431915	0.525635305480387	0.61414342089964	0.999939280351005	-4.70307831945919
hcmv-miR-US33-3p	-0.063449251	-0.524039385448043	0.615200714298968	0.999939280351005	-4.70330442296681
hsa-miR-98	-19.89260253975	-0.523127288879981	0.615805410231172	0.999939280351005	-4.70343337415555
SNORD2	-1.2584535957	-0.523115992026052	0.615812901724125	0.999939280351005	-4.70343497005565
hsa-miR-596	0.0837675472	0.520487630966147	0.617557208858407	0.999939280351005	-4.70380545404089
hsa-miR-514b-3p	-0.0362159149	-0.519215193288163	0.618402597819801	0.999939280351005	-4.70398422270177
hsa-miR-183-3p	-0.710356250649999	-0.510715294455384	0.624065423240136	0.999939280351005	-4.70516850546251
hsa-miR-3133	-0.0698104338999999	-0.510668686737913	0.624096548945787	0.999939280351005	-4.70517495170994
hsa-miR-4677-3p	0.1334020359	0.509572630784957	0.62482875388417	0.999939280351005	-4.70532639576543
hsa-miR-4765	-0.04746301465	-0.509400449729325	0.624943817744694	0.999939280351005	-4.70535016019402
hsa-miR-1252	0.0822620132	0.508364405501978	0.62563641067213	0.999939280351005	-4.70549300506837
kshv-miR-K12-6-3p	-3.1498274651	-0.506684175192268	0.62676048913688	0.999939280351005	-4.7057241201873
hcmv-miR-US33-5p	0.0508847341	0.506110454074151	0.62714455021548	0.999939280351005	-4.70580288020387
hsa-miR-4491	0.0509894463	0.50474832797816	0.628056875237884	0.999939280351005	-4.70598955527237
hsa-miR-627	-0.0679648831999999	-0.504606832859637	0.628151685274251	0.999939280351005	-4.70600892117213
hsa-miR-4688	-0.0877261746499999	-0.504032753837894	0.628536427956766	0.999939280351005	-4.70608744381519
hsa-miR-654-5p	0.08401417685	0.499923064212275	0.631294260899313	0.999939280351005	-4.70664725179925
hsa-miR-4484	-1.81962251995	-0.499612539773986	0.631502893232681	0.999939280351005	-4.70668938502742
hsa-miR-4649-5p	0.3035820657	0.49544335132713	0.634307478684414	0.999939280351005	-4.70725282298451
hsa-miR-3920	-0.08844548875	-0.4940054426256	0.635276226716465	0.999939280351005	-4.70744617209096
hsa-miR-629-3p	0.0298538118	0.49176906333534	0.636784419835803	0.999939280351005	-4.70774589277333
hsa-let-7g-5p	-28.1268810358	-0.491606079558872	0.636894405791243	0.999939280351005	-4.70776768853818
hsa-miR-4657	1.52806655805	0.490692579556721	0.637511039685383	0.999939280351005	-4.7078897312878
spike_control_v2_36	0.889942377249999	0.49057071950705	0.637593321007552	0.999939280351005	-4.70790599636689
hsa-miR-200b-3p	-0.44579661015	-0.489198536865501	0.638520206932731	0.999939280351005	-4.70808889738365
hsa-miR-224-3p	-1.4537263632	-0.488984408650685	0.638664908511669	0.999939280351005	-4.70811739771174
hsa-miR-4468	-0.1211432275	-0.485459277213115	0.641049475075324	0.999939280351005	-4.7085849875138
hsa-miR-320b	-13.7282286	-0.484990100754772	0.641367186899363	0.999939280351005	-4.70864699314271
hsa-miR-16-2-3p	-0.55207262125	-0.484243779085083	0.6418727364298	0.999939280351005	-4.70874551530766
hsa-miR-5196-5p	-0.0318441858	-0.4837367766769	0.642216288352738	0.999939280351005	-4.70881236739632
hsa-miR-4661-5p	0.0302305978	0.48327250191754	0.64253096857612	0.999939280351005	-4.70887353052897
hsv1-miR-H1	0.33517831545	0.483240636838857	0.642552569212773	0.999939280351005	-4.70887772647686
hsa-miR-3911	-0.16426889285	-0.482297716905668	0.643191919138802	0.999939280351005	-4.70900177666695
hsa-miR-940	-0.3248197855	-0.482273687338118	0.643208216639945	0.999939280351005	-4.70900493515192
hsa-let-7f-5p	-12.35626955195	-0.481955898603322	0.643423769040517	0.999939280351005	-4.70904669255219
hsa-miR-4291	-1.1537846083	-0.481392045621007	0.643806313181935	0.999939280351005	-4.70912072206098
hsa-miR-192-5p	-3.9313891975	-0.480601121912379	0.644343104857464	0.999939280351005	-4.70922443329493
hsa-miR-181d	0.2763853927	0.478399761297876	0.645838324707994	0.999939280351005	-4.70951228518725
hsa-miR-508-5p	-0.2951186864	-0.477986818681611	0.646118998754165	0.999939280351005	-4.70956614985062
hsa-miR-4531	2.16923092805	0.477137407150572	0.646696528843076	0.999939280351005	-4.70967681667796
hsa-miR-486-5p	-9.65082237185	-0.477041809431775	0.646761543552354	0.999939280351005	-4.70968926070169
hsa-miR-766-3p	-0.0596329335	-0.472321698251702	0.649975669546118	0.999939280351005	-4.71030089326237
hsa-miR-204-3p	2.33819165395	0.47142726456235	0.65058561839951	0.999939280351005	-4.71041617741392
hsa-miR-25-3p	-7.8780765076	-0.470865287153764	0.650968997199362	0.999939280351005	-4.71048851040959
hsa-miR-585	-1.51879535335	-0.470546615989546	0.651186443003271	0.999939280351005	-4.71052949255312
hsa-miR-647	-0.1179515648	-0.469429117704369	0.651949253073479	0.999939280351005	-4.71067300893221
hsa-miR-584-5p	-6.63105824735	-0.468524241509597	0.652567248798965	0.999939280351005	-4.71078899366626
hsa-miRPlus-A1087	-0.08310983	-0.468457452944364	0.652612874254457	0.999939280351005	-4.71079754646036
hsa-miR-3180-5p	-0.21594395085	-0.466853690226732	0.65370892824896	0.999939280351005	-4.71100259048186
hsa-miR-296-5p	-0.323512364	-0.4664834249575	0.65396210577038	0.999939280351005	-4.71104983944462
hsa-miR-942	-0.23252435525	-0.466239683720856	0.654128795794682	0.999939280351005	-4.71108092441194
hsa-miR-3655	0.02337020715	0.465287356855551	0.654780273871056	0.999939280351005	-4.71120223660423
hsa-miR-574-3p	0.0403407073	0.464294487238222	0.655459825161057	0.999939280351005	-4.71132847485544
hsa-miR-5572	-6.7097017638	-0.462221981248744	0.656879424164044	0.999939280351005	-4.71159119813877
hsa-miR-1827	-10.4564592683	-0.462027410764397	0.657012775577658	0.999939280351005	-4.7116158085048
spike_control_v1_d	0.07266553435	0.460305395841968	0.658193555696562	0.999939280351005	-4.71183321006945
spike_control_v2_7	0.28128923015	0.459677973524929	0.658624033555784	0.999939280351005	-4.71191223853788
hsa-miR-340-5p	0.536355658799999	0.459488902661655	0.658753782916904	0.999939280351005	-4.71193603427709
hsa-miR-4307	-0.0684224025	-0.457935753101312	0.659820096985221	0.999939280351005	-4.71213117227161
hsa-miR-4449	0.24177817225	0.45714473201943	0.660363493393255	0.999939280351005	-4.71223032627273
hsa-miR-3156-3p	-0.1882791733	-0.456430194142416	0.66085453532269	0.999939280351005	-4.71231975960859
hsa-miR-199a-3p/hsa-miR-199b-3p	-5.98829805460001	-0.454118682519254	0.662444250871845	0.999939280351005	-4.71260820513034
spike_control_v2_11	0.23107096935	0.453414496113027	0.662928912875835	0.999939280351005	-4.71269581406496
hsa-miR-1301	-0.5248796662	-0.452534980052503	0.663534486436943	0.999939280351005	-4.71280506270281
hsa-miR-3175	-0.08769643655	-0.45150196118577	0.664246090587082	0.999939280351005	-4.71293313261808
hsa-miR-676-5p	-0.02980238805	-0.449608541551095	0.665551338880972	0.999939280351005	-4.71316718141129
hsa-miR-3195	0.1106516226	0.447619131427264	0.666924079385423	0.999939280351005	-4.71341213217137
hsa-miR-642b-3p	2.9579450338	0.447343726121915	0.667114221987802	0.999939280351005	-4.71344596421598
hsa-miR-1247-5p	-0.0932209870999999	-0.446689692624761	0.667565876810605	0.999939280351005	-4.71352623273301
hsv1-miR-H14-3p	-0.11101766855	-0.446531105323514	0.667675414107151	0.999939280351005	-4.71354567980308
hsa-miR-372	0.0215733099	0.444487986804477	0.669087373789406	0.999939280351005	-4.71379565866285
hsa-miR-183-5p	-3.84268794025	-0.443905923389439	0.669489885756358	0.999939280351005	-4.7138666838991
hsa-miR-660-5p	-0.0782880898500001	-0.442917255427555	0.670173838231604	0.999939280351005	-4.71398712989157
hsa-miR-5004-5p	0.0918831978499999	0.4428223413886	0.670239516389394	0.999939280351005	-4.71399868005904
hsa-miR-154-3p	0.03901800805	0.442624692386053	0.670376294364216	0.999939280351005	-4.71402272488455
hsa-miRPlus-J1011	0.03294273945	0.44066012501393	0.67173654041939	0.999939280351005	-4.71426119028953
hsa-miR-3657	0.02393445175	0.438671250109364	0.673114941041753	0.999939280351005	-4.71450161985514
hsa-miR-4497	-3.254545718	-0.437719736960803	0.67377486235454	0.999939280351005	-4.71461629430783
hsa-let-7b-3p	-0.0402265606	-0.435934344012148	0.675013939007622	0.999939280351005	-4.71483085207333
hsa-miR-877-5p	0.0953538016500001	0.434966160890572	0.67568631131478	0.999939280351005	-4.71494686713105
hsa-miR-128	0.24961304615	0.434341155269724	0.676120523926669	0.999939280351005	-4.71502163470942
hsa-miR-4325	-1.6544916764	-0.430167450777159	0.679023468714136	0.999939280351005	-4.71551839854586
hsa-miR-1469	2.04966319735	0.42953701887164	0.679462456331316	0.999939280351005	-4.71559305187319
hsa-miR-4444	-0.10280233495	-0.428446267937354	0.680222287313939	0.999939280351005	-4.71572197726845
hsa-miR-3129-5p	-0.029930213	-0.428368331006661	0.680276594204326	0.999939280351005	-4.71573117780648
hsa-miR-155-5p	-3.61931061745	-0.425889063972547	0.682005205508075	0.999939280351005	-4.71602305620328
hsa-miR-346	0.02939526455	0.423422550514509	0.683726927776398	0.999939280351005	-4.71631188898224
hsa-miR-5193	-0.04348575225	-0.42013826750111	0.686022571260194	0.999939280351005	-4.71669408917944
hsa-miR-4677-5p	0.0495070371	0.419816283392287	0.686247820308697	0.999939280351005	-4.71673141186959
hcmv-miR-UL148D	-0.1080564451	-0.41946062822064	0.686496663624525	0.999939280351005	-4.71677260691244
hsa-miR-635	-0.1237453379	-0.417285476205544	0.688019457442224	0.999939280351005	-4.71702385198304
hsv1-miR-H5-3p	-0.13062285835	-0.417222480885143	0.688063582419584	0.999939280351005	-4.71703111044585
hsa-miR-636	0.21531195855	0.417157258755613	0.688109268513987	0.999939280351005	-4.71703862442259
hsa-miR-151a-3p	-14.4272498162	-0.416343906131109	0.688679112452885	0.999939280351005	-4.71713223653657
hsa-miR-4477a	-0.03881927285	-0.415473965087612	0.689288839218567	0.999939280351005	-4.71723217522478
hsa-miR-605	0.27724710195	0.414852487388068	0.689724571672988	0.999939280351005	-4.71730345243391
hsa-miR-4714-5p	-1.00931151905	-0.411570487873758	0.692027716537353	0.999939280351005	-4.71767823141832
hsa-miR-10a-5p	-14.6271186423	-0.411181856345394	0.69230066754756	0.999939280351005	-4.71772242813045
hsa-miR-532-3p	-0.03789218925	-0.409838039470135	0.6932448542785	0.999939280351005	-4.71787495497025
hsa-miR-325	-0.1177865811	-0.408629403484748	0.694094552798318	0.999939280351005	-4.71801174420585
hsv1-miR-H4-5p	-0.0813563786	-0.408238061821815	0.694369774538469	0.999939280351005	-4.71805595484511
hsa-miR-4783-3p	0.19564129025	0.407171336435935	0.695120225549894	0.999939280351005	-4.71817626595289
hsa-miR-320d	-2.8586904867	-0.405776819279577	0.696101825516695	0.999939280351005	-4.71833310790997
hsa-miR-2682-3p	0.0400995182	0.405581465183902	0.696239384358382	0.999939280351005	-4.71835503969847
hsa-miR-4763-3p	0.01980049755	0.405168120381521	0.696530481435161	0.999939280351005	-4.71840141238507
hsa-miR-3125	-0.0344763791	-0.402756285310327	0.698230086070426	0.999939280351005	-4.71867112005164
hsa-miR-1306-3p	-0.0852046867	-0.401651571861388	0.699009182219001	0.999939280351005	-4.71879415824811
hsa-miR-550a-3p	0.0193614722	0.401523141834893	0.699099782024017	0.999939280351005	-4.71880844189891
hsa-miR-574-5p	-1.00757419355	-0.401182937268021	0.699339801290216	0.999939280351005	-4.71884625808786
hsa-miR-4701-5p	-0.0417256721	-0.4004400488037	0.699864046068815	0.999939280351005	-4.71892873215736
hsa-let-7b-5p	-26.48091957	-0.400058394434003	0.700133440828556	0.999939280351005	-4.71897104756705
hsa-miR-3654	0.21566769515	0.399426590914931	0.70057950619733	0.999939280351005	-4.71904101564014
hsa-miR-576-5p	-0.0683571762	-0.399167460499013	0.700762493323592	0.999939280351005	-4.71906968294961
hsa-miR-892a	0.25684114555	0.399135798647468	0.700784853045453	0.999939280351005	-4.71907318448135
SNORD110	-0.3073091062	-0.399010957601579	0.700873019326386	0.999939280351005	-4.71908698832822
SNORD14B	-0.03890076205	-0.395169345296034	0.703588448785706	0.999939280351005	-4.71950980015494
hsa-miR-18b-3p	-0.25197869445	-0.3946076838521	0.703985841282742	0.999939280351005	-4.71957129871729
hcmv-miR-UL70-3p	0.02272350885	0.39247655363583	0.70549456810928	0.999939280351005	-4.71980390481521
RNU5	-1.40537392365	-0.392097517784931	0.70576305218613	0.999939280351005	-4.71984515263593
hsa-miR-335-5p	-1.08366142355	-0.389125658495174	0.707869653374068	0.999939280351005	-4.72016727333891
hsa-miR-4694-5p	-0.0322054367	-0.388862979200213	0.708055983824756	0.999939280351005	-4.72019563543485
hsa-miR-4704-5p	-0.02548766405	-0.388518711628923	0.708300220553117	0.999939280351005	-4.72023277978906
hsa-miR-4775	0.0343221502	0.387884489739975	0.708750256979806	0.999939280351005	-4.7203011281704
hsa-miR-4695-3p	1.5620611252	0.386788073564519	0.709528550795947	0.999939280351005	-4.72041904048208
hsa-miR-3605-3p	-0.0234334769	-0.386764103045925	0.709545570425506	0.999939280351005	-4.72042161487709
hsa-miR-5704	0.1170812357	0.384036409530168	0.711483438376407	0.999939280351005	-4.72071359267806
hsa-miR-4787-5p	-10.1657760752	-0.382128179035123	0.712840466694389	0.999939280351005	-4.72091670682552
hsa-miR-1913	-0.20199391585	-0.381648918501747	0.713181463234507	0.999939280351005	-4.72096757138957
hsa-miR-146b-5p	-14.7675786519	-0.381014266897342	0.713633127969468	0.999939280351005	-4.72103483604757
hsa-miR-377-3p	0.1754306889	0.379933995088166	0.714402207673343	0.999939280351005	-4.72114908996158
hsa-miR-551b-5p	0.0209385194	0.378971955749152	0.715087409145904	0.999939280351005	-4.72125058386024
hsa-miR-129-1-3p	-0.0764067988500001	-0.378824722404271	0.715192298906371	0.999939280351005	-4.72126609555898
hsa-miR-483-3p	0.587343891250001	0.377767457518298	0.715945690372708	0.999939280351005	-4.72137731761421
hsa-miR-7-5p	0.75016840115	0.376177445632962	0.717079338784988	0.999939280351005	-4.72154403597257
ebv-miR-BHRF1-2	0.687015293149999	0.374353893742829	0.718380424402109	0.999939280351005	-4.72173443141214
hsa-miR-324-3p	-0.0769102181	-0.373987374967898	0.718642051090329	0.999939280351005	-4.72177259473938
hsa-miR-1249	-0.1172490307	-0.372879370409154	0.719433203858656	0.999939280351005	-4.72188775141623
hsa-miR-187-3p	-0.03446184645	-0.369700035853022	0.721705370505902	0.999939280351005	-4.72221640645347
hsa-miR-4506	-0.06647395295	-0.368066314060882	0.722874095036667	0.999939280351005	-4.72238426111341
hsv2-miR-H24	-0.2305644354	-0.366702763620002	0.723850144179741	0.999939280351005	-4.72252382307076
hsa-miR-449b-3p	-0.0214263158	-0.365780471171932	0.724510642342322	0.999939280351005	-4.72261794564442
hsa-miRPlus-G1246-3p	-0.33970523405	-0.365665456140269	0.724593027553049	0.999939280351005	-4.72262966764228
hsa-miR-222-3p	-8.2849458649	-0.365622136009392	0.72462405874063	0.999939280351005	-4.72263408180632
spike_control_v2_30	-0.03614066575	-0.365385032302737	0.724793911159707	0.999939280351005	-4.72265823310914
hsa-let-7d-5p	-10.39907378205	-0.364876638509842	0.725158161026651	0.999939280351005	-4.72270996830659
hsa-miR-610	0.01795739765	0.364484304143183	0.725439308961243	0.999939280351005	-4.72274984678235
spike_control_v2_37	-0.2095792646	-0.362621091577059	0.726775102265339	0.999939280351005	-4.72293868077301
hsa-miR-3202	-2.6832127932	-0.361516956832116	0.727567164003154	0.999939280351005	-4.72305015380241
hsa-miR-4723-3p	-0.1159799146	-0.359833892768868	0.728775202896961	0.999939280351005	-4.72321945990447
hsa-miR-299-5p	-0.0649130218499999	-0.35945307692172	0.729048651010471	0.999939280351005	-4.7232576645193
hsa-let-7a-3p	0.28997128305	0.357541712964588	0.730421750930009	0.999939280351005	-4.72344884296212
bkv-miR-B1-5p	0.02803306765	0.357200652386787	0.730666874556459	0.999939280351005	-4.72348285557557
hsa-miR-589-5p	-0.0997166487499999	-0.354723152296013	0.732448474570309	0.999939280351005	-4.72372900847091
spike_control_v2_6	0.046724628	0.354159769402001	0.732853853698873	0.999939280351005	-4.72378475815184
hsa-miR-885-5p	-0.0216171261	-0.353917299228392	0.733028349535288	0.999939280351005	-4.72380872611772
hsa-miR-4763-5p	-0.0394622797999999	-0.351210738145661	0.734977280081447	0.999939280351005	-4.72407521588797
hsa-miR-2115-3p	0.0937230010500001	0.349655113411812	0.736098383631957	0.999939280351005	-4.72422750964435
hsa-miR-1227	-0.2118398949	-0.349044574141035	0.73653857125854	0.999939280351005	-4.72428710620528
hsa-miR-4673	-0.0729994349	-0.348648351376734	0.736824296534612	0.999939280351005	-4.72432573004158
hsa-miR-4433-5p	-0.0932640946499999	-0.348398644120241	0.737004388724614	0.999939280351005	-4.72435005023764
hsa-miR-4532	-4.73228750839999	-0.348181418691905	0.737161068784529	0.999939280351005	-4.72437119347933
hsa-miR-3189-5p	-0.0999035496	-0.348135590421546	0.737194125423243	0.999939280351005	-4.72437565249877
hsa-miR-378e	-0.744480545300001	-0.347670483169396	0.737529647689063	0.999939280351005	-4.72442087532813
hsa-miR-548n	-0.0932657028499999	-0.346020675379489	0.738720284383402	0.999939280351005	-4.72458082679094
hsa-miR-96-5p	-0.02594646845	-0.344179329557933	0.740050045054661	0.999939280351005	-4.7247584983827
hsa-miR-186-5p	-0.75481595885	-0.343524359610921	0.740523269990289	0.999939280351005	-4.72482148020071
hsa-miR-5588-3p	-0.0618609374	-0.342817754296095	0.741033935267655	0.999939280351005	-4.72488929993671
hsa-miR-211-5p	-0.0308033557999999	-0.341697597373082	0.741843757684358	0.999939280351005	-4.72499654128789
hsa-miR-3680-5p	-0.03455335375	-0.34164561688727	0.741881345604228	0.999939280351005	-4.72500150971549
hsa-miR-1322	0.03770468135	0.340517207459813	0.742697499715617	0.999939280351005	-4.72510918950011
hsa-miR-548ah-5p	0.0179316796	0.339578749912304	0.743376532099355	0.999939280351005	-4.72519848583398
hsa-miR-4667-3p	-0.2630314249	-0.338598292931323	0.744086211391963	0.999939280351005	-4.72529152903663
hsa-miR-3687	0.9282799031	0.338473533227523	0.744176534442071	0.999939280351005	-4.7253033501677
hsa-miR-2861	-0.0267104409	-0.33700738220269	0.745238311095131	0.999939280351005	-4.72544196021791
hsa-miR-1306-5p	-0.0683843009999999	-0.33521436500078	0.746537597171246	0.999939280351005	-4.72561069638045
hsa-miR-4640-3p	-0.1366184088	-0.334659965286081	0.746939512069429	0.999939280351005	-4.72566269660373
spike_control_v2_8	0.1807230314	0.333056195703385	0.748102640901855	0.999939280351005	-4.72581266295933
kshv-miR-K12-9*	-0.0929176620000001	-0.332832732573533	0.748264761919495	0.999939280351005	-4.72583350440212
hsa-miR-4800-3p	-9.30419549525	-0.332819440868981	0.748274405386825	0.999939280351005	-4.72583474364353
hsa-miR-3119	0.0331991415	0.332629930340663	0.748411905236311	0.999939280351005	-4.72585240739306
hsa-miR-4792	-0.0560561225	-0.332601353647922	0.748432639967989	0.999939280351005	-4.72585507011809
hsa-miR-1307-3p	-0.0818122971	-0.332064732127233	0.74882204364889	0.999939280351005	-4.72590503119845
hsa-miR-4642	-0.1061239797	-0.331346966586706	0.749343016933065	0.999939280351005	-4.72597173752301
hsa-miR-4286	0.1555192309	0.329196192430584	0.750904932660113	0.999939280351005	-4.72617080065441
5S_rRNA	-0.30715945595	-0.32893459291513	0.751094993430615	0.999939280351005	-4.72619492872067
kshv-miR-K12-10a	-0.1555108338	-0.328100207638729	0.75170132402802	0.999939280351005	-4.72627176457253
hsa-miR-26a-2-3p	-0.04603257215	-0.327332445776646	0.752259404431156	0.999939280351005	-4.72634230131105
hsa-miR-30b-5p	-1.2880048841	-0.325158341950889	0.753840592613914	0.999939280351005	-4.72654119006659
hsa-miR-4749-3p	-0.2151329887	-0.323601463970286	0.754973650432264	0.999939280351005	-4.72668283918918
spike_control_v2_26	-0.6839036003	-0.32193805048011	0.756184946477656	0.999939280351005	-4.72683346564059
kshv-miR-K12-8*	-0.206324323	-0.321845017994146	0.756252714062655	0.999939280351005	-4.72684186813652
hsa-miR-491-3p	3.967140614	0.319557213432942	0.757919929337107	0.999939280351005	-4.72704776934481
hsa-miR-3972	-0.0917292436999999	-0.319470528613833	0.757983126881376	0.999939280351005	-4.7270555433964
hsa-miR-4518	-0.1496119753	-0.318186860495969	0.758919213301063	0.999939280351005	-4.72717042961766
hsa-miR-652-5p	0.1290421576	0.317809738246752	0.759194302549281	0.999939280351005	-4.72720409759161
hsa-miR-205-3p	0.1692375082	0.317035334822925	0.759759301246368	0.999939280351005	-4.72727311380995
hsa-miR-4658	0.0957490832000001	0.315060813974933	0.761200596738753	0.999939280351005	-4.7274483593169
hsa-miR-5681b	0.6426842473	0.314388681388926	0.761691446739806	0.999939280351005	-4.72750777490066
hsa-miR-3689a-5p/hsa-miR-3689b-5p/hsa-miR-3689e	0.03358455805	0.314109299019894	0.761895510290897	0.999939280351005	-4.72753243625752
hsa-miR-3648	-0.10093896815	-0.31189812131259	0.763511280177109	0.999939280351005	-4.7277268801176
hsa-miR-148b-3p	-1.1041522208	-0.311194287329754	0.764025853228227	0.999939280351005	-4.72778849757958
hsa-miR-27b-3p	0.756870759850001	0.31109013222868	0.764102011731736	0.999939280351005	-4.72779760458184
hsa-miR-760	-0.092059053	-0.310964436206794	0.764193924689257	0.999939280351005	-4.72780859117522
hsa-miR-17-5p	-1.99110955265	-0.310028276052499	0.764878601186954	0.999939280351005	-4.7278902836896
hsa-miR-152	0.845528520099999	0.308822446956815	0.765760831833616	0.999939280351005	-4.72799516131306
hsa-miR-181a-2-3p	-0.14302943535	-0.306868648174251	0.767191084791819	0.999939280351005	-4.72816426386508
kshv-miR-K12-12	-0.4411781205	-0.306225949958453	0.767661773508099	0.999939280351005	-4.72821966528889
hsa-miRPlus-B1114	-0.0278640248	-0.305075742998487	0.768504401522471	0.999939280351005	-4.72831853701943
hsa-miR-99a-5p	-1.36214489545	-0.304109352083219	0.769212623723006	0.999939280351005	-4.72840133247085
hsa-miR-708-3p	0.0656872359000001	0.303384113396842	0.769744269776715	0.999939280351005	-4.72846330194359
kshv-miR-K12-4-3p	0.0154765429	0.303005311448765	0.770022007705955	0.999939280351005	-4.72849561307534
hsa-miR-3174	-0.17526430615	-0.302475585189361	0.770410463250985	0.999939280351005	-4.7285407329095
hsa-miR-1255b-2-3p	-0.0539622157	-0.30219484685893	0.770616360753543	0.999939280351005	-4.7285646143341
hsa-miR-4697-3p	-0.0720805500499999	-0.302042566924563	0.77072805320603	0.999939280351005	-4.72857755936271
hsa-miR-1304-3p	0.0284212487	0.301915491427659	0.770821263408822	0.999939280351005	-4.72858835702294
hsa-miR-221-5p	-2.5395769104	-0.299677533099866	0.772463465654811	0.999939280351005	-4.72877780334527
hsa-miR-5196-3p	0.0353396329	0.299485252336254	0.772604617887704	0.999939280351005	-4.72879401712592
hsa-miR-130b-3p	-0.14230333385	-0.29909768775353	0.772889154506214	0.999939280351005	-4.72882666757827
spike_control_v2_24	0.811492294300001	0.299059877036717	0.772916915813171	0.999939280351005	-4.72882985077792
hsa-miR-140-3p	-2.6691865758	-0.297103466392635	0.774353825845398	0.999939280351005	-4.72899402970993
spike_control_v2_45	0.57702584375	0.297045155293505	0.774396667525477	0.999939280351005	-4.72899890721611
hsa-miR-4313	-0.12430015285	-0.296390214188749	0.774877915539132	0.999939280351005	-4.72905362747057
hsa-miR-654-3p	0.3780504891	0.295240842480801	0.775722721667166	0.999939280351005	-4.72914937701836
hsa-miR-361-3p	-0.4842405125	-0.294974226873988	0.775918734176798	0.999939280351005	-4.72917153664944
hsa-miR-5010-3p	-0.18078739505	-0.294444172515947	0.776308474832065	0.999939280351005	-4.72921553475622
hsa-miR-1273g-3p	1.2058316273	0.294087474601725	0.776570787535911	0.999939280351005	-4.72924510031618
hsa-miR-106a-5p	-0.946651721099999	-0.293596373660277	0.776931989492678	0.999939280351005	-4.72928574978637
hsa-miR-1228-3p	-0.03253543215	-0.292358329563948	0.777842822376502	0.999939280351005	-4.72938793561436
hsa-miR-548k	0.01415953435	0.292330401124477	0.777863373677514	0.999939280351005	-4.72939023598905
hsa-miR-378g	-0.372496235149999	-0.291959331893253	0.778136444896909	0.999939280351005	-4.72942077970822
hsa-miR-24-3p	-1.94140576015	-0.291771473601157	0.778274703135664	0.999939280351005	-4.72943622861832
hsa-miR-542-5p	0.16361517315	0.289209705957721	0.780160934024677	0.999939280351005	-4.7296459466118
hsa-miR-4740-3p	-0.017365121	-0.287889587221257	0.78113354995305	0.999939280351005	-4.72975332298295
hsa-miR-378b	-0.3811834672	-0.286780944785504	0.781950677586917	0.999939280351005	-4.72984313300642
hsa-miR-3173-3p	0.02557966995	0.285594094608971	0.782825770828255	0.999939280351005	-4.72993890887328
hsa-miR-4685-3p	0.0273677283	0.285384208237614	0.782980559710448	0.999939280351005	-4.72995580639007
hsa-miR-4755-5p	-0.10412957945	-0.284125963088555	0.783908719057443	0.999939280351005	-4.7300568542625
hsa-let-7i-5p	-11.4993128431	-0.282402138569396	0.78518092158486	0.999939280351005	-4.73019459382871
hsa-miRPlus-C1110	-0.0317851516	-0.279960981884417	0.786983709638306	0.999939280351005	-4.73038826855319
hsa-miR-142-3p	-2.1235651385	-0.279115121455953	0.787608698056639	0.999939280351005	-4.73045499860144
spike_control_v2_13	0.30136602365	0.278742852388932	0.787883812229038	0.999939280351005	-4.73048430524492
hsa-miR-3613-3p	-0.3881456942	-0.278134150349569	0.788333723909731	0.999939280351005	-4.73053214363785
hsa-miR-4796-5p	-0.0413356718	-0.278066075848049	0.788384045319833	0.999939280351005	-4.73053748739637
hcmv-miR-US25-1*	0.0542566851499999	0.27771751085603	0.788641725060208	0.999939280351005	-4.73056482951357
hsa-miR-28-5p	-0.26550620795	-0.276991424838342	0.78917858025052	0.999939280351005	-4.73062167885238
hsa-miR-4312	-0.385838596800001	-0.276171173963546	0.789785204799054	0.999939280351005	-4.73068572810854
hsa-miR-4713-5p	-0.0796799850499999	-0.275412877575539	0.790346147295889	0.999939280351005	-4.73074477654934
hsa-miR-4649-3p	-0.0731347725000001	-0.273259894320218	0.791939510513235	0.999939280351005	-4.73091157461032
hsa-miR-3924	0.0228229289	0.272729167003102	0.792332448831664	0.999939280351005	-4.73095249739253
hsa-miR-4430	0.0169497223	0.272558060387726	0.792459145835236	0.999939280351005	-4.73096567452349
hsa-miR-433	0.0236997347	0.272273282717134	0.792670025990298	0.999939280351005	-4.73098758788762
hsa-miR-3064-5p	-0.0247053379	-0.270343152111266	0.794099785395711	0.999939280351005	-4.73113552605141
hsa-miR-4666a-3p	0.0914722439	0.270184985913029	0.794216985405131	0.999939280351005	-4.73114760387442
hsa-miR-4436b-5p	-0.988501244499999	-0.270085726455412	0.794290538813055	0.999939280351005	-4.73115517999523
hsa-miR-4787-3p	-0.11660797815	-0.268592362803042	0.795397420004881	0.999939280351005	-4.73126883824171
spike_control_v2_17	-0.418689218100001	-0.268266616349604	0.795638929514749	0.999939280351005	-4.7312935494785
hsa-miR-27a-3p	0.2891064571	0.267117620297571	0.796490987781622	0.999939280351005	-4.73138048110623
hsa-miR-4419a	-0.1627498784	-0.267064143869555	0.796530651319745	0.999939280351005	-4.73138451827613
hsa-miR-4274	-0.0894729164	-0.266332569110221	0.797073325023425	0.999939280351005	-4.73143966952743
hsa-miR-4289	-0.6970969398	-0.261551321234063	0.800622905797712	0.999939280351005	-4.73179650692112
hsa-miR-30d-5p	-1.3876007853	-0.259917772758942	0.801836792200788	0.999939280351005	-4.73191698791481
hsa-miR-425-3p	-0.911629064699999	-0.258945059772126	0.802559888062635	0.999939280351005	-4.73198838203352
spike_control_v2_42	-0.691926819499999	-0.258873312697464	0.802613231539283	0.999939280351005	-4.73199363777102
hsa-miR-181c-5p	0.0860691507	0.256997510008169	0.804008272033388	0.999939280351005	-4.73213054611905
hsa-miR-3665	-0.0995946289	-0.253187246254175	0.806844295746316	0.999939280351005	-4.73240567022406
hsa-miR-1224-5p	0.01243351625	0.252926030543283	0.80703883464627	0.999939280351005	-4.73242438549248
hsa-miR-4264	0.0137805183	0.252821096236743	0.80711698793022	0.999939280351005	-4.73243189841901
hsa-miR-671-3p	-0.14071801995	-0.252319319469879	0.807490734870179	0.999939280351005	-4.73246778202536
hsa-miR-4728-5p	0.0589179913	0.251216353490168	0.808312462362335	0.999939280351005	-4.73254641521246
hsa-miR-1260b	1.710138676	0.251028778819091	0.80845223398377	0.999939280351005	-4.73255975459272
hsa-miR-548h-3p/hsa-miR-548z	-0.01383322485	-0.250853704183161	0.808582697845615	0.999939280351005	-4.73257219630118
hsa-miR-124-5p	0.16027263795	0.249879982595996	0.809308422642755	0.999939280351005	-4.73264124013356
hsa-miR-1258	-0.06065359305	-0.249016681004712	0.809952016084523	0.999939280351005	-4.73270223621752
hsa-miR-3190-5p	-0.0664193721500001	-0.248013249397864	0.810700271960623	0.999939280351005	-4.73277287532737
hsa-miR-324-5p	0.02386233805	0.247893673584107	0.810789453236064	0.999939280351005	-4.73278127468527
hsa-miRPlus-A1073	-0.12588153955	-0.247299494687556	0.811232643961425	0.999939280351005	-4.73282295317462
hsa-miR-767-5p	0.0537805005499999	0.247037263661194	0.811428262121268	0.999939280351005	-4.73284131636352
hsa-miR-126-3p	-4.04224960875	-0.246642586856517	0.8117227085246	0.999939280351005	-4.73286891859655
hsa-miR-502-3p	-0.45271399665	-0.24647073898053	0.811850924722594	0.999939280351005	-4.7328809235916
hsa-miR-26b-3p	-0.0623944061499999	-0.246286602901347	0.811988315951446	0.999939280351005	-4.73289377799058
hsa-miR-4712-3p	-0.522199546900001	-0.244293044798319	0.813476235553793	0.999939280351005	-4.73303234862647
hsa-miR-3940-5p	7.3229365092	0.243579102391342	0.814009294574241	0.999939280351005	-4.73308170778763
hsa-miR-4700-3p	-0.0308250902999999	-0.243466443424607	0.814093419950027	0.999939280351005	-4.73308948374559
spike_control_v2_4	-0.59354167355	-0.243125392556901	0.814348107279879	0.999939280351005	-4.73311300245546
hsa-miR-374b-5p	0.1982930048	0.242157270428871	0.815071203148621	0.999939280351005	-4.73317958892312
spike_control_v2_48	0.278308340449999	0.24210277928601	0.81511190855674	0.999939280351005	-4.7331833290835
spike_control_v2_50	0.2380356303	0.241915692164398	0.815251669026159	0.999939280351005	-4.73319616412559
ebv-miR-BART18-3p	0.0228177354	0.241640255494388	0.815457442552677	0.999939280351005	-4.73321504278084
hsa-miR-4747-5p	-0.984585374749998	-0.240488680054717	0.816317929190742	0.999939280351005	-4.73329374596579
hsa-miR-4433-3p	0.15357119175	0.238702133126339	0.817653412147595	0.999939280351005	-4.73341512107804
hsa-miR-3943	-0.0616816959500001	-0.238361499552965	0.817908115973165	0.999939280351005	-4.73343816312352
hsa-miR-766-5p	-0.1722130979	-0.236511188011493	0.819292064703781	0.999939280351005	-4.73356276683484
hsa-miR-218-2-3p	-0.0127340069	-0.236188180330954	0.819533729644697	0.999939280351005	-4.73358442182415
hsa-miR-4285	0.52780925545	0.235187516578918	0.820282528495107	0.999939280351005	-4.73365132495492
hsa-miR-3935	0.0534664191	0.232809501134413	0.822062795618341	0.999939280351005	-4.73380920508638
kshv-miR-K12-10b	-0.0977133801999999	-0.232695377474628	0.822148260601051	0.999939280351005	-4.73381674258972
hsa-miR-4328	0.26014534335	0.230093491051185	0.824097452221789	0.999939280351005	-4.733987610785
hsa-miR-5195-5p	-0.03562488655	-0.229886662423634	0.82425245343711	0.999939280351005	-4.73400111297533
hsa-miR-548at-5p	-0.2507222706	-0.22845957132299	0.825322167397525	0.999939280351005	-4.73409395338308
hsa-miR-744-5p	0.693365400249999	0.227922758242921	0.825724651473428	0.999939280351005	-4.73412873007087
hsa-miR-4429	-1.882864936	-0.226947117706797	0.826456295004367	0.999939280351005	-4.73419173108104
hsa-miR-935	-0.740161712549998	-0.226351219162862	0.826903255490159	0.999939280351005	-4.73423008081831
hsa-miR-4635	-0.04282681775	-0.226026348006233	0.827146957356989	0.999939280351005	-4.7342509468021
hsa-miR-342-3p	-0.12032748055	-0.22597570346378	0.827184950137658	0.999939280351005	-4.73425419698755
hsa-miR-190a	0.22540538625	0.225037980237017	0.82788850432744	0.999939280351005	-4.73431424817647
hsa-miR-3142	-0.1004320115	-0.224904612839436	0.827988580679845	0.999939280351005	-4.73432276912575
hsa-miR-629-5p	-0.46580108015	-0.224844438965812	0.828033735112301	0.999939280351005	-4.734326612067
hsa-miR-4695-5p	-0.0562455872499999	-0.224137702305287	0.828564121165065	0.999939280351005	-4.73437167187174
hiv1-miR-H1	0.0213928674	0.223906659397758	0.828737532893521	0.999939280351005	-4.7343863725432
hsa-miR-1236	0.0744430349	0.221715811242375	0.830382397362261	0.999939280351005	-4.73452503423491
SNORD3@	-3.01248962994999	-0.220598584890366	0.831221545008086	0.999939280351005	-4.73459523185693
hsa-miR-107	-1.8488052204	-0.22009948933241	0.831596490434128	0.999939280351005	-4.73462647901156
hsa-miR-371b-5p	-3.9287274308	-0.219962285657934	0.831699572785179	0.999939280351005	-4.73463505687109
spike_control_v2_32	-0.32555885885	-0.219791119331211	0.831828176485953	0.999939280351005	-4.73464575071449
spike_control_v2_29	-0.28937985425	-0.218753079514803	0.832608211263065	0.999939280351005	-4.73471042922483
hsa-miR-432-5p	-1.07762721755	-0.218058796438107	0.833130041360897	0.999939280351005	-4.73475352168762
hsa-miR-3145-5p	0.0959780070499999	0.217666161667812	0.833425188930318	0.999939280351005	-4.73477783225262
hsa-miR-3591-5p	-0.613168456	-0.217452399709312	0.833585887909916	0.999939280351005	-4.73479104962136
hsa-miR-4788	0.0718970190499997	0.217145980799641	0.833816257889767	0.999939280351005	-4.73480997401085
hsa-miR-3649	-0.01712531245	-0.217114162307943	0.833840180460968	0.999939280351005	-4.73481193762011
hsa-miR-4716-3p	-0.0335110375999999	-0.216737152781201	0.834123647299009	0.999939280351005	-4.7348351825139
hsa-miR-210	0.0961601849	0.216283826424128	0.834464529915428	0.999939280351005	-4.73486308045203
hsa-miR-126-5p	-2.2410812689	-0.216139296455097	0.834573218364396	0.999939280351005	-4.73487196288365
hsa-miR-491-5p	-0.01171904365	-0.214608554667597	0.835724590396435	0.999939280351005	-4.7349656815222
hsa-miR-30a-5p	-1.7304202327	-0.21370327760501	0.836405709524659	0.999939280351005	-4.73502079965784
hsa-miR-4652-3p	-0.0580113017999999	-0.211476283645125	0.838081901616028	0.999939280351005	-4.73515541998918
hsa-miR-130b-5p	-0.0958194409499999	-0.207968982144419	0.840723541024018	0.999939280351005	-4.73536463256092
spike_control_v2_21	-0.3639091874	-0.207498471636587	0.841078087252652	0.999939280351005	-4.7353924379214
hsa-miR-711	-0.54315557625	-0.205681568707222	0.842447552474464	0.999939280351005	-4.73549923030405
hsa-miR-143-3p	-6.77648693765001	-0.204362861772234	0.843441870500367	0.999939280351005	-4.73557616329343
hsa-miR-30c-5p	1.6259618635	0.204287398728838	0.843498779521078	0.999939280351005	-4.73558055110435
hsa-miR-4756-5p	0.01015679555	0.204158194381733	0.843596218817652	0.999939280351005	-4.73558806002136
spike_control_v2_1	0.568774744050001	0.20395823587992	0.843747022973927	0.999939280351005	-4.73559967174248
hsa-miR-5006-5p	-0.0535660093500001	-0.203499063867736	0.844093346256905	0.999939280351005	-4.73562629391602
hsa-miR-146b-3p	-0.0269446158	-0.203383576200188	0.844180456753555	0.999939280351005	-4.73563298047076
hsa-miR-500a-5p	-0.0193376234499999	-0.202913134744788	0.844535326989312	0.999939280351005	-4.73566017981049
spike_control_v2_51	-3.4608729759	-0.202631681299722	0.844747655279369	0.999939280351005	-4.73567642295348
hsa-miR-3611	-0.457806754049999	-0.20155501611618	0.845560016424512	0.999939280351005	-4.73573835488643
hsa-miR-4511	0.1019268129	0.200469766533865	0.846379055485941	0.999939280351005	-4.7358004529022
hsa-miR-1273d	0.0159319996	0.200130433121177	0.846635192009218	0.999939280351005	-4.73581980203488
hsa-miR-411-3p	0.0291971589500001	0.199571278634509	0.847057297150084	0.999939280351005	-4.73585161538515
hsa-miR-328	-0.04527157825	-0.198764998108841	0.847666050815219	0.999939280351005	-4.73589733522419
hsv2-miR-H3	-0.01136272745	-0.198045544402327	0.848209341707991	0.999939280351005	-4.73593797814206
hsa-miR-4467	-4.37750616515	-0.197609857477499	0.848538390313946	0.999939280351005	-4.73596252032639
hsa-miR-3622a-3p	0.01657827495	0.197188619092359	0.848856557121599	0.999939280351005	-4.73598619815288
hsa-miR-4683	0.01159023995	0.197117455400069	0.848910310919983	0.999939280351005	-4.73599019336673
hsa-miR-769-3p	-0.03093214135	-0.19682075633939	0.849134432966214	0.999939280351005	-4.73600683513909
hsa-miR-129-2-3p	-0.0896374293999998	-0.196144687544184	0.849645180269187	0.999939280351005	-4.73604466367822
hsa-miR-5093	0.01108043725	0.195746063960282	0.849946362777755	0.999939280351005	-4.73606690821151
hsa-miR-4699-3p	0.05557626885	0.195407280793065	0.850202353295592	0.999939280351005	-4.73608577849927
hsa-miR-30e-3p	-0.9298542728	-0.193901139937998	0.851340650384459	0.999939280351005	-4.73616928201938
hsa-miR-4694-3p	-0.0421319251499999	-0.192868164430631	0.852121559607991	0.999939280351005	-4.73622618518723
hsa-miR-127-3p	-0.6510554095	-0.192436348301903	0.852448056120934	0.999939280351005	-4.73624988394151
hsa-miR-132-5p	-0.0360081754999999	-0.191839540705091	0.852899353099378	0.999939280351005	-4.73628255172893
hsa-miR-489	0.027531981	0.191773529822749	0.852949273118933	0.999939280351005	-4.73628615887592
hsa-miR-5686	0.0115965434	0.18968662413445	0.854527838807891	0.999939280351005	-4.73639956793849
hsa-miR-5690	0.00956262159999999	0.189246309698357	0.854860989212954	0.999939280351005	-4.73642334011386
hsa-miR-4505	0.20214531115	0.188110700193286	0.855720357455922	0.999939280351005	-4.736484399819
hsa-miR-320a	4.9603973677	0.187991600105486	0.855810498005098	0.999939280351005	-4.73649078267249
hsa-miR-450a-3p	-0.01326524985	-0.186556513814557	0.856896817165446	0.999939280351005	-4.73656737960881
hsa-miR-5100	-5.21900083720001	-0.186237742619095	0.857138162380564	0.999939280351005	-4.7365843154472
hsa-miR-4664-3p	-0.07568478015	-0.184806886344225	0.858221678038283	0.999939280351005	-4.73665998355969
hsa-miR-92b-3p	-0.485933873099999	-0.184157122823499	0.858713818084839	0.999939280351005	-4.73669415540298
hsa-miR-33b-5p	-0.011328429	-0.183983194597836	0.858845565041072	0.999939280351005	-4.73670328239429
hsa-miR-4708-3p	-4.00488103239999	-0.183808208410067	0.858978118174806	0.999939280351005	-4.73671245633478
hsa-miR-5006-3p	-0.0532528930000001	-0.183586392343294	0.859146152138908	0.999939280351005	-4.7367240730569
hsa-miR-3150b-5p	-0.10950216895	-0.182051134386872	0.860309378317978	0.999939280351005	-4.73680409736589
hsa-miR-4777-5p	-0.17641542945	-0.18179049337576	0.860506895892543	0.999939280351005	-4.73681761739408
hsa-miR-365a-5p/hsa-miR-365b-5p	-0.0194518620499999	-0.181178775686659	0.860970505909435	0.999939280351005	-4.73684927361885
spike_control_v2_41	-0.758781186550001	-0.181176236633015	0.860972430334081	0.999939280351005	-4.73684940479517
hsa-miR-620	-0.0271099349	-0.179732954875545	0.862066497755753	0.999939280351005	-4.73692367666306
hsa-miR-196b-5p	0.0654719042000001	0.179574658235436	0.862186512683223	0.999939280351005	-4.73693178706066
hsa-miR-298	-0.0179272296500001	-0.178455468735677	0.863035152172259	0.999939280351005	-4.73698892834499
hsa-miR-3141	0.00997778305	0.177977006949484	0.863398010188808	0.999939280351005	-4.73701324925089
hsa-miR-100-5p	-1.58510224915	-0.177310807605102	0.863903303449677	0.999939280351005	-4.73704700595221
spike_control_v2_33	0.680372850850001	0.176631325283109	0.864418740770942	0.999939280351005	-4.73708130717955
hsa-miR-487b	-0.227174829049999	-0.175894895738351	0.864977455480914	0.999939280351005	-4.737118336586
hsa-miR-28-3p	0.36055158965	0.175382738094316	0.865366067596673	0.999939280351005	-4.73714399915631
hsa-miR-4707-5p	-1.7199676608	-0.174600301406371	0.86595983647111	0.999939280351005	-4.73718306208322
hsa-miR-374c-5p	0.34774813865	0.173719084830295	0.866628676051228	0.999939280351005	-4.73722685035303
hsa-miR-2355-5p	-0.0530923510000001	-0.173485849890097	0.866805719706044	0.999939280351005	-4.73723840339334
hsa-miR-921	0.0266783810000002	0.172472651009637	0.86757491091038	0.999939280351005	-4.73728841340693
hsa-miR-30b-3p	0.0450313506500001	0.170685657731817	0.868931913189458	0.999939280351005	-4.73737591252414
ebv-miR-BART4	0.0333834639	0.170405732418031	0.86914452454191	0.999939280351005	-4.73738953745918
hsa-miR-4639-3p	0.1143603488	0.168005036600334	0.870968389945547	0.999939280351005	-4.73750548138852
spike_control_v2_14	0.70712293865	0.166417236056299	0.872175136093904	0.999939280351005	-4.73758127362468
hsa-miR-505-3p	-0.02013383335	-0.165329644341641	0.873001925667916	0.999939280351005	-4.73763277878176
hsa-miR-2114-5p	-0.01941756535	-0.165150619334139	0.873138036964836	0.999939280351005	-4.73764122491864
hsa-miR-147b	-0.0102474068	-0.163390225154963	0.874476691705215	0.999939280351005	-4.73772379637054
ebv-miR-BART1-5p	-0.01703066295	-0.162812344617828	0.874916223713226	0.999939280351005	-4.73775071136259
hsa-miR-2113	-0.0651898342000001	-0.159734629358929	0.877257894824214	0.999939280351005	-4.73789246983902
hsa-miR-3158-3p	0.00821879565000001	0.158857153758147	0.877925758696308	0.999939280351005	-4.73793239628009
hsa-miR-181a-5p	1.55072135815	0.158561167852046	0.878151063083245	0.999939280351005	-4.73794581504681
spike_control_v2_40	-0.310083205599999	-0.15851953340967	0.878182756166243	0.999939280351005	-4.73794770059432
hsa-miR-3614-3p	0.00789557429999999	0.158486880376084	0.878207612562004	0.999939280351005	-4.73794917904783
spike_control_v2_43	0.338900895750001	0.15776505112295	0.878757126035857	0.999939280351005	-4.73798178490626
kshv-miR-K12-3	0.3105780759	0.15694137658748	0.879384258407517	0.999939280351005	-4.7380188114781
hsa-miR-378d	-0.41715667455	-0.156381986745341	0.879810220895414	0.999939280351005	-4.73804384841791
hsa-miR-362-3p	0.00919719575	0.156018242696421	0.880087226179413	0.999939280351005	-4.7380600812957
hsa-miR-4709-3p	0.37769392845	0.155354140326367	0.880593011761836	0.999939280351005	-4.73808962189875
ebv-miR-BART19-5p	-0.0400690398500001	-0.154840408840124	0.880984314096579	0.999939280351005	-4.73811238821782
hsa-miR-2115-5p	0.01191194355	0.154816365432685	0.881002628496416	0.999939280351005	-4.73811345188897
hsa-miR-3144-3p	0.01015047945	0.154509060412406	0.881236716355599	0.999939280351005	-4.73812703255783
hsa-miR-3127-3p	-0.0753744653999999	-0.152963659650832	0.882414106239319	0.999939280351005	-4.73819492352549
hsa-miR-4665-3p	-0.02944558185	-0.150908922889655	0.883980028284371	0.999939280351005	-4.7382841444591
hsa-miR-125b-1-3p	0.2633705085	0.150696977148477	0.884141584171845	0.999939280351005	-4.73829327965507
hsa-miR-611	0.06087689095	0.15040388805545	0.88436500126469	0.999939280351005	-4.7383058913246
hsa-miR-375	0.03808735785	0.149326428735163	0.885186426503326	0.999939280351005	-4.73835204570874
hsa-miR-20b-5p	-0.588681632349999	-0.148040154626659	0.886167241588101	0.999939280351005	-4.73840671484831
hsa-miR-1207-5p	0.00758975579999999	0.14719560518768	0.886811345684251	0.999939280351005	-4.73844235520665
hsa-miR-4769-3p	-0.0382805766499999	-0.146221547466834	0.887554332753707	0.999939280351005	-4.73848321017489
hsa-miR-26a-5p	-1.25385420675	-0.144560827928351	0.888821363413612	0.999939280351005	-4.73855224645146
hsa-miR-197-3p	-0.00930902799999996	-0.144473151068863	0.88888826524085	0.999939280351005	-4.73855586948366
hsa-miR-4646-3p	-0.03157315155	-0.144068082008942	0.889197365593317	0.999939280351005	-4.73857257971064
spike_control_v2_19	0.382903873899999	0.14235295403279	0.890506371467816	0.999939280351005	-4.73864281851925
hsa-miR-3667-5p	0.01989891465	0.139834121222157	0.89242942713298	0.999939280351005	-4.73874446024962
hsa-miR-4421	0.463035357199998	0.139756285648644	0.892488864581702	0.999939280351005	-4.73874757248538
hsa-miR-3607-5p	0.0428827805	0.138992041888312	0.8930725014682	0.999939280351005	-4.73877803936419
hsa-miR-3941	-0.02631927685	-0.13874796388491	0.893258913469551	0.999939280351005	-4.73878773474495
hsa-miR-1207-3p	-0.00832488685000001	-0.13785426807992	0.893941524943173	0.999939280351005	-4.7388230903997
hsa-miR-5007-3p	0.0957180037000001	0.136634605072551	0.894873265667271	0.999939280351005	-4.73887097623685
hsa-miR-630	-0.0933682968499999	-0.135915654693193	0.895422577756611	0.999939280351005	-4.7388990056791
spike_control_v2_28	0.389285508350001	0.135789895331772	0.895518670092342	0.999939280351005	-4.73890389354452
hsv2-miR-H9-5p	-0.0388979323	-0.134331912941126	0.896632844700571	0.999939280351005	-4.73896023313238
hsa-miR-3960	-2.45539246005	-0.13398584336072	0.896897343668287	0.999939280351005	-4.73897351743729
hsv2-miR-H6	0.01627020185	0.133133828738781	0.897548592429932	0.999939280351005	-4.73900607822389
spike_control_v2_34	-0.351057581699999	-0.131294835503878	0.898954535119577	0.999939280351005	-4.73907565530604
hsa-miR-941	-0.18098964455	-0.129525292768285	0.900307743662902	0.999939280351005	-4.73914169833044
hsa-miR-145-3p	0.04983198185	0.129390030052952	0.900411196529025	0.999939280351005	-4.73914671003429
hsa-miR-1237	-0.0210238722499999	-0.128064357965019	0.901425217062605	0.999939280351005	-4.73919555330245
hsa-miR-659-3p	-0.843760079849999	-0.124598648327381	0.904077088401849	0.999939280351005	-4.73932088554373
hsv2-miR-H20	-0.160951462299999	-0.123511895312177	0.904908911776851	0.999939280351005	-4.73935948330755
hsa-miR-4726-5p	-0.613603661949998	-0.122758531729255	0.905485626024225	0.999939280351005	-4.7393860431595
hsa-miR-1915-5p	0.0132776063	0.122664733998477	0.905557434207822	0.999939280351005	-4.73938933870433
hsa-miR-518b	0.03114021565	0.120491962424748	0.907221090047766	0.999939280351005	-4.73946497790949
hsa-miR-4795-3p	0.0979846657000003	0.120389086159192	0.907299872999198	0.999939280351005	-4.73946852597846
hsa-miR-30e-5p	-0.701692888000002	-0.120083894006133	0.9075335965428	0.999939280351005	-4.73947903394722
hsa-miR-638	-0.930234487199999	-0.119654982743231	0.907862083526532	0.999939280351005	-4.73949375686301
hcmv-miR-US5-1	0.0060794436	0.11942268295935	0.908040001137183	0.999939280351005	-4.73950170899573
hsa-miR-511	-0.00701938495	-0.118910847651558	0.908432033711563	0.999939280351005	-4.73951917606519
hsa-miR-557	-0.0200811138999999	-0.118332614982319	0.908874954768401	0.999939280351005	-4.73953881936575
hsa-miR-452-5p	0.0117755643	0.115984848492229	0.910673672908404	0.999939280351005	-4.73961759853789
hsa-miR-1976	0.00956386974999998	0.11354319310395	0.912544910011243	0.999939280351005	-4.73969786374967
hsa-miR-665	0.2092716458	0.112229503783091	0.913551939236387	0.999939280351005	-4.73974034664102
hsa-miR-1286	-0.0134662215	-0.112061605160644	0.913680656699323	0.999939280351005	-4.73974574082603
hsa-miR-138-2-3p	-0.01743862715	-0.111723547692297	0.913939832695595	0.999939280351005	-4.73975657745246
hsa-miR-4733-3p	0.01229782795	0.110332880142644	0.91500612138177	0.999939280351005	-4.739800813686
hsa-miR-374a-5p	0.028544145	0.109833748272427	0.915388873917984	0.999939280351005	-4.7398165563834
hsa-miR-1281	0.0067978514	0.109738870594852	0.915461632269218	0.999939280351005	-4.73981954081137
hsa-miRPlus-C1076	0.0656675988	0.108590181593675	0.916342589133252	0.999939280351005	-4.73985546991767
hsa-let-7d-3p	-0.0739224695499998	-0.108106525783813	0.916713553480102	0.999939280351005	-4.73987048538593
ebv-miR-BART16	-0.0241042500500001	-0.107822305114772	0.916931561164361	0.999939280351005	-4.73987927813619
hsa-miR-4701-3p	-0.01102001775	-0.106436888841495	0.917994334018744	0.999939280351005	-4.73992180820312
hsa-miR-320e	-0.3665534155	-0.106292064555532	0.918105441086332	0.999939280351005	-4.73992622249104
hsa-miR-3135b	-0.01879094185	-0.105679164616151	0.918575670295451	0.999939280351005	-4.7399448376681
hsa-miR-454-3p	-0.0903521844499994	-0.105338172780065	0.918837301031859	0.999939280351005	-4.73995514800519
hsa-miR-4725-3p	0.163824785750001	0.104653130854746	0.919362941056898	0.999939280351005	-4.73997576094668
hsa-miR-382-5p	0.22104557855	0.10453972293773	0.919449964285552	0.999939280351005	-4.73997916048614
hsa-miR-1294	0.00601524849999998	0.104424605287874	0.91953830066507	0.999939280351005	-4.73998260752612
hsa-miR-3714	-0.0463604026499999	-0.104388733680625	0.919565827253341	0.999939280351005	-4.73998368087993
hsa-miR-3681-5p	-0.00679571189999998	-0.10343986759996	0.920293995314304	0.999939280351005	-4.74001193971618
hsa-miR-5091	0.0118882944	0.101819889701514	0.921537366682578	0.999939280351005	-4.74005959196064
hsa-miR-767-3p	-0.0152385453499999	-0.100559198278586	0.922505137758771	0.999939280351005	-4.74009615768733
hsa-miR-4739	0.0859783024500001	0.100452185500333	0.922587292638132	0.999939280351005	-4.74009924066138
hsa-miR-4674	0.0164256015	0.0991979843097379	0.923550230722094	0.999939280351005	-4.74013512988266
hsa-miR-548ax	-0.0062725461	-0.0970610712151794	0.925191199556839	0.999939280351005	-4.74019524408971
hsa-miR-139-5p	0.0176787874	0.097056887727449	0.925194412502288	0.999939280351005	-4.74019536049849
hsa-miR-4288	-0.575256097099999	-0.0942864002747877	0.927322485466021	0.999939280351005	-4.74027135417075
hsa-miR-20a-5p	-0.65138399295	-0.0933168517531475	0.92806736661328	0.999939280351005	-4.74029743091975
hsa-let-7c	-1.798934227	-0.0931880497596857	0.928166327881713	0.999939280351005	-4.74030087494752
hsa-miR-3194-3p	-0.00642334569999997	-0.0909773069708891	0.929865095624986	0.999939280351005	-4.74035924921977
hsa-miR-1914-5p	-0.0517560210000001	-0.0874159787083345	0.932602481803697	0.999939280351005	-4.74045034910963
hsa-miR-378c	-0.0681329322499999	-0.0863420820647319	0.933428114655045	0.999939280351005	-4.7404771084745
spike_control_v2_16	0.02277860245	0.0832666769298237	0.935793021805658	0.999939280351005	-4.74055191755375
hsa-miR-590-5p	0.00439521445	0.0815794544201358	0.937090744881657	0.999939280351005	-4.74059181037305
hsa-miR-21-5p	-0.894349193749992	-0.0814651986469558	0.937178631779625	0.999939280351005	-4.74059448241416
hsa-miR-4632	-0.03198907815	-0.0812002632481895	0.937382426792522	0.999939280351005	-4.74060066395639
hsa-miR-1226-3p	-0.0319358642	-0.0808196311250973	0.937675227326951	0.999939280351005	-4.74060950982554
hsa-miR-4499	0.00420297405	0.0799543971267173	0.938340844745082	0.999939280351005	-4.74062946365331
hsa-miR-4651	0.1618105719	0.0791819894941935	0.938935095609028	0.999939280351005	-4.74064709582785
hcmv-miR-UL112	0.00657100489999998	0.0781691043374571	0.939714419784114	0.999939280351005	-4.7406699588633
hsa-miR-1587	0.237748957200001	0.0776408876851889	0.94012086280635	0.999939280351005	-4.74068176542314
hsa-miR-504	-0.0126090889	-0.0772675830128773	0.940408118210833	0.999939280351005	-4.74069006128602
spike_control_v2_38	0.0876531859999998	0.0759288051688674	0.941438375388342	0.999939280351005	-4.74071948470519
hsa-miR-4645-5p	-0.01506658925	-0.0758443011328509	0.941503409508288	0.999939280351005	-4.74072132471123
hsa-miR-664-3p	0.03360036895	0.0755145838153468	0.941757163732214	0.999939280351005	-4.74072848449294
spike_control_v2_9	0.401787849599997	0.0753105938723986	0.941914160308367	0.999939280351005	-4.7407328985377
hsa-miR-3622b-3p	0.00510900979999999	0.0748471230691585	0.942270871007011	0.999939280351005	-4.74074288310336
spike_control_v2_18	-0.744790277850004	-0.074433880714271	0.942588935141534	0.999939280351005	-4.74075173375133
hsa-miR-106b-3p	-0.439162759349999	-0.0727184394006529	0.943909392621955	0.999939280351005	-4.74078795174189
hsa-miR-409-3p	0.1527218426	0.0716428838573617	0.944737394624187	0.999939280351005	-4.74081023021487
hsa-miR-5187-5p	0.01982073825	0.0705544905187417	0.945575353084939	0.999939280351005	-4.74083243745819
hsa-miR-4707-3p	0.00515429680000003	0.0703285336516918	0.945749327356483	0.999939280351005	-4.7408370052965
hsa-miR-4454	-1.99207133339999	-0.0700787612253884	0.945941641927614	0.999939280351005	-4.74084203756747
ebv-miR-BART13	0.0272066410500003	0.0694687657230931	0.946411329536528	0.999939280351005	-4.74085425231879
spike_control_v2_31	-0.271961716349997	-0.0687526815448679	0.946962732583138	0.999939280351005	-4.74086845546497
hsa-miR-3138	-0.01591683035	-0.0684544938371063	0.947192353782394	0.999939280351005	-4.74087432655292
hsa-miR-4459	-0.0812434114999993	-0.0652193419459407	0.949683937456541	0.999939280351005	-4.74093638726333
hsa-miR-5189	0.0230995664	0.0649037133708683	0.949927054184077	0.999939280351005	-4.74094228153111
hsa-miR-4516	-1.1352979104	-0.063837998264368	0.950747975597838	0.999939280351005	-4.74096197256845
hsa-miR-145-5p	0.0710180365499995	0.0621385849119252	0.952057165667117	0.999939280351005	-4.74099269917388
hsa-miR-5571-5p	-0.00456162729999999	-0.060909930225305	0.953003791432718	0.999939280351005	-4.74101439869687
hsa-miR-5689	-0.00564729525000002	-0.0602603200100147	0.953504320744468	0.999939280351005	-4.74102569676778
ebv-miR-BART17-3p	0.02732399805	0.0601117875579123	0.953618769181846	0.999939280351005	-4.74102826306813
hsa-miR-1303	0.00676975820000007	0.0599792760160008	0.953720874032446	0.999939280351005	-4.74103054722725
hsa-miR-134	0.01235079125	0.0597403574891431	0.953904971563443	0.999939280351005	-4.74103465285324
hsa-miR-103a-3p	-0.6360227555	-0.0584304216829993	0.954914388859845	0.999939280351005	-4.74105687231051
spike_control_v2_44	0.0497413212000002	0.055900921296483	0.95686383034179	0.999939280351005	-4.74109838640377
hsa-miR-1183	-0.00288407075	-0.0558304668036625	0.956918132910188	0.999939280351005	-4.74109951644482
hsa-miR-4706	0.00768598874999999	0.0546810860127208	0.957804048277816	0.999939280351005	-4.74111775072756
hsa-miR-212-3p	-0.0086447347	-0.0543412286056352	0.958066014407151	0.999939280351005	-4.7411230698183
hsa-miR-193b-5p	0.00399578344999998	0.0542151341031454	0.958163210942473	0.999939280351005	-4.74112503489375
hsv1-miR-H6-3p	0.0725929112499998	0.0527090462800634	0.95932419560591	0.999939280351005	-4.74114815355839
hsa-miR-4300	-0.0088809671	-0.0524930273348781	0.959490724848633	0.999939280351005	-4.74115141614338
hsa-miR-5580-5p	-0.00749902690000001	-0.051783709888404	0.960037553426745	0.999939280351005	-4.74116203502055
hsa-miR-4762-5p	-0.0646988060500006	-0.0513745671628291	0.960352980997499	0.999939280351005	-4.74116809449886
hsa-miR-1253	-0.00743335649999999	-0.0512145808940902	0.960476324058361	0.999939280351005	-4.7411704508683
hsa-miR-1270	0.0260449255	0.0502401673381764	0.961227582778728	0.999939280351005	-4.74118464408061
hsa-miR-423-5p	-1.45347659960001	-0.048967035485498	0.962209211548654	0.999939280351005	-4.74120277804822
hsa-miR-4530	-0.0407829276499997	-0.0484706774487336	0.962591939650733	0.999939280351005	-4.74120972200659
hsa-miR-1291	0.0160072154	0.0480949064580082	0.962881693315388	0.999939280351005	-4.74121493197172
hsa-miR-4717-5p	0.00232575505	0.0480120418457117	0.96294559027893	0.999939280351005	-4.74121607541676
hsa-miR-4645-3p	-0.00647706860000001	-0.0464727493709707	0.964132591606733	0.999939280351005	-4.74123695789892
spike_control_v2_15	0.11248537115	0.0464554334463311	0.964145945063724	0.999939280351005	-4.7412371889455
hsa-miR-517-5p	-0.00359124155	-0.0463575690814846	0.964221414989096	0.999939280351005	-4.74123849313394
hsa-miR-4750	-0.538319839250003	-0.046158652938844	0.964374814065653	0.999939280351005	-4.74124113551978
ebv-miR-BART2-3p	-0.0170712885	-0.0460504702635875	0.964458242466324	0.999939280351005	-4.74124256784401
spike_control_v2_20	0.593760241849997	0.0460146964711068	0.964485830631288	0.999939280351005	-4.74124304074555
hsa-miR-3619-3p	-0.00259971650000001	-0.0458929151522833	0.964579746781933	0.999939280351005	-4.74124464784691
hsa-miR-3157-3p	0.00668909139999999	0.0456791232261185	0.964744621737708	0.999939280351005	-4.74124745888568
hsa-miR-4791	-0.01815858945	-0.0452721524347025	0.965058480017033	0.999939280351005	-4.74125277369289
hsa-miRPlus-C1087	0.00321263135	0.045118327189231	0.965177112662391	0.999939280351005	-4.74125477018836
hsa-miR-4471	-0.00243791045	-0.0449955544434412	0.965271797760512	0.999939280351005	-4.74125635878242
hsa-miR-148a-3p	-0.134788097050001	-0.0441396953880849	0.965931871833733	0.999939280351005	-4.74126731284877
hsa-miR-3152-5p	-0.00577401775	-0.0438653508275728	0.96614346375827	0.999939280351005	-4.741270779679
hsa-miR-4800-5p	-0.02268189685	-0.0429500597660958	0.966849415013415	0.999939280351005	-4.74128218978986
spike_control_v2_2	0.0147622675500002	0.0421970947948722	0.967430189985675	0.999939280351005	-4.74129139610636
hsa-miR-4305	0.00266151834999998	0.0417199846908565	0.967798204133199	0.999939280351005	-4.74129714540892
hsa-miR-652-3p	-0.0388087121	-0.0393375505860889	0.9696359932005	0.999939280351005	-4.74132487682992
hsa-miR-500a-5p/hsa-miR-500b	-0.00194922649999998	-0.0391687462263001	0.969766214956079	0.999939280351005	-4.74132677990661
hsa-miR-5584-3p	0.00343357909999995	0.0390131642196104	0.969886237375677	0.999939280351005	-4.74132852667391
hsa-miR-151a-5p	0.1506065309	0.0385245335804305	0.970263192682889	0.999939280351005	-4.74133396750827
hsa-miR-4734	-0.0599159663499997	-0.0366639878848451	0.97169858785164	0.999939280351005	-4.74135405717214
hsa-miR-1908	0.477938460849998	0.035031697470303	0.972957977445429	0.999939280351005	-4.74137086393474
hsa-miR-4711-3p	0.387103854050005	0.0347983343334513	0.973138034937453	0.999939280351005	-4.74137320425217
hsa-miR-657	-0.00288334725000001	-0.0335232713920079	0.974121872354041	0.999939280351005	-4.74138571534152
hsa-miR-608	0.0016605129	0.0335205580217352	0.97412396603948	0.999939280351005	-4.7413857414678
Hy3	-0.0617618122000002	-0.0323017458779002	0.975064444995575	0.999939280351005	-4.7413972633562
hsa-miR-493-5p	-0.0959923032000005	-0.030951487026141	0.976106401778021	0.999939280351005	-4.74140952988957
hsa-miR-3173-5p	0.00416810064999997	0.030762394768843	0.976252322937867	0.999939280351005	-4.74141120592635
spike_control_v2_39	0.0188120392999998	0.0299403522494489	0.976886698433659	0.999939280351005	-4.74141837284762
hsa-miR-944	-0.00243365019999997	-0.0297234358573075	0.977054097173728	0.999939280351005	-4.74142023166336
spike_control_v2_35	-0.0132540673999999	-0.0290489668126686	0.977574606255821	0.999939280351005	-4.74142592505736
hsa-miR-3154	0.00153402770000001	0.0288042787470298	0.977763442637631	0.999939280351005	-4.74142795825208
hsa-miR-4314	-0.00241729515000002	-0.0271033691447358	0.979076149194777	0.999939280351005	-4.74144161654331
spike_control_v2_12	-0.350796768999992	-0.0270773098446744	0.979096261456265	0.999939280351005	-4.74144181933769
hsv2-miR-H10	-0.210307416500001	-0.0270731282455267	0.979099488766833	0.999939280351005	-4.74144185186088
hsa-miR-4306	-0.537855467599996	-0.0269490107177531	0.979195281448277	0.999939280351005	-4.74144281492246
hsa-miR-518d-5p/hsa-miR-520c-5p/hsa-miR-526a	0.00184673510000002	0.025975560305315	0.979946593298856	0.999939280351005	-4.74145021477814
spike_control_v2_25	-0.0353710244999998	-0.025462797574649	0.980342353756726	0.999939280351005	-4.74145400321024
hsa-miR-519d	-0.00167437045000002	-0.0251616892819746	0.980574757848979	0.999939280351005	-4.74145619269229
hsa-miR-383	-0.00162238170000001	-0.0251503929247402	0.980583476743258	0.999939280351005	-4.741456274326
hsa-miR-424-3p	0.00170664260000004	0.0242110768507389	0.981308480990296	0.999939280351005	-4.74146293412328
spike_control_v2_27	0.485375360150003	0.0241593935505187	0.981348372916038	0.999939280351005	-4.74146329320572
hsa-miR-4463	-0.00539443740000008	-0.0220577343649163	0.982970591890983	0.999939280351005	-4.74147724512108
hsa-miR-182-5p	0.226829891350001	0.0212309910010863	0.98360875850928	0.999939280351005	-4.74148238580313
hsa-miR-548ap-5p/hsa-miR-548j	-0.0776400822999995	-0.0185877543642267	0.985649166418208	0.999939280351005	-4.74149750420512
hsa-miR-345-5p	0.00120938365	0.0173000597348602	0.986643225572967	0.999939280351005	-4.74150414239587
hsa-miR-16-1-3p	0.000750488100000015	0.0153042831468881	0.988183950245984	0.999939280351005	-4.74151348962244
spike_control_v2_46	-0.00302829604999998	-0.0141556207358764	0.989070733671368	0.999939280351005	-4.74151835060508
spike_control_v2_23	0.203302573549998	0.0126103901408584	0.990263698774987	0.999939280351005	-4.74152429189902
hsa-miR-4443	0.169505358749996	0.0124120902306674	0.990416794320473	0.999939280351005	-4.74152500468521
spike_control_v2_47	0.0173178153500003	0.0121310643686274	0.990633758373161	0.999939280351005	-4.74152599547989
hsa-miR-520a-5p	-0.00282794130000005	-0.0111658484822092	0.991378952807387	0.999939280351005	-4.74152922569393
hsa-miR-130a-3p	0.0158125852000002	0.0104850434370856	0.99190457350905	0.999939280351005	-4.74153134312305
hsa-miR-5696	-0.000924059450000022	-0.00991052361198706	0.992348139214771	0.999939280351005	-4.74153302638788
hsa-miR-519e-5p	0.0100238135499998	0.00960897447363235	0.992580955409606	0.999939280351005	-4.74153387193782
hsa-miR-718	-0.000812287249999991	-0.00914034387545259	0.992942771223433	0.999939280351005	-4.74153513414132
hsa-miR-551a	0.000598260049999991	0.00790000956800191	0.993900404855754	0.999939280351005	-4.74153817035342
spike_control_v2_22	0.0240486396499984	0.00740890022288667	0.994279582129544	0.999939280351005	-4.74153925039044
hsa-miR-4784	0.00888334019999976	0.00668727236548461	0.994836741676886	0.999939280351005	-4.74154071166413
hsa-miR-3121-5p	-0.000466274400000015	-0.00653842983943178	0.994951661457976	0.999939280351005	-4.74154099445374
hsa-miR-523-3p	0.00130497230000004	0.00594234629699962	0.995411892660162	0.999939280351005	-4.74154206318095
hsa-miR-376a-5p	0.000754091049999959	0.00333853192573652	0.997422295523219	0.999939280351005	-4.7415455346941
kshv-miR-K12-2	-0.000435592050000099	-0.00254229208893328	0.998037076286006	0.999939280351005	-4.74154620736594
hsa-miRPlus-K1303*	-0.000221330799999977	-0.00212415764960534	0.998359920571134	0.999939280351005	-4.74154648766654
hsa-miR-598	-0.00219540130000003	-0.00202173554275635	0.998439001389339	0.999939280351005	-4.74154654866705
hsa-miR-4466	-0.000697812850000097	-0.00165051286400218	0.998725625139596	0.999939280351005	-4.74154674450112
hsa-miR-664-5p	0.0039717221499994	0.000994036772424129	0.999232495598463	0.999939280351005	-4.74154699389885
hsa-miR-378f	-1.11616499999463e-05	-7.86413115157515e-05	0.999939280351005	0.999939280351005	-4.74154713495764
