# Supplementary material for: Identification and validation of miR‐29b‐3p and LIN7A as important diagnostic markers for bone non‐union by WGCNA
Source: J Cell Mol Med. 2024 Jul 3;28(13):e18522. doi: 10.1111/jcmm.18522 (PMC11220363; doi:10.1111/jcmm.18522)
Supplement: Supplementary file 7 — Table S2. [file JCMM-28-e18522-s009.csv]

	logFC	t	P.Value	adj.P.Val	B
COX6CP15	2.488579849	59.31840294	1.17E-07	0.001337547	1.165332767
UCN3	0.79331607	17.35424719	2.80E-05	0.160328128	0.752422624
TRAV13-1	-1.044059881	-13.15678548	9.48E-05	0.361969512	0.465316144
PFN4	-0.617830405	-11.33879177	0.000181559	0.449085178	0.255796706
CRABP2	-1.304539523	-10.32550312	0.000272538	0.449085178	0.101301104
SMDT1	-0.84103432	-9.638810894	0.000366782	0.449085178	-0.023958342
OTULINL	-0.59360148	-9.623330918	0.000369328	0.449085178	-0.027003906
ATP1B2	-0.584364073	-9.56268108	0.000379513	0.449085178	-0.039037078
ADRA2A	-1.972979222	-9.463545472	0.000396907	0.449085178	-0.059057265
TLR1	-2.172891503	-9.293290739	0.000429094	0.449085178	-0.094487697
CATSPERZ	-0.449943	-9.281892742	0.00043136	0.449085178	-0.096908169
LIPT2	-0.437410577	-8.803973002	0.000540928	0.516225782	-0.204220348
KCNA3	-0.916143892	-8.530528892	0.000618852	0.525696704	-0.271106392
RPL17P14	-0.914439955	-8.358686697	0.000674822	0.525696704	-0.315363706
MTDHP2	0.744320913	8.31912041	0.000688565	0.525696704	-0.325808058
BTBD18	-0.580539593	-7.833335135	0.000888385	0.629688848	-0.462322131
HOXC4	-0.769325785	-7.739426366	0.000934746	0.629688848	-0.490584087
LOC100420298	0.531579836	7.182982383	0.001278343	0.813310397	-0.671897065
TRAV12-1	-1.130365282	-6.874383842	0.001534755	0.842879008	-0.783641962
LOC100131939	0.589198462	6.842639632	0.001564509	0.842879008	-0.795629123
METTL21AP1	0.88626794	6.806585017	0.001599152	0.842879008	-0.809359393
SERPINE1	1.820679129	6.449034715	0.001998034	0.842879008	-0.95244074
FAM90A11P	-0.313574716	-6.362877942	0.002111445	0.842879008	-0.988884723
ZNF597	-0.463898676	-6.320895847	0.002169509	0.842879008	-1.006932531
TRAV29DV5	-0.736814178	-6.221141444	0.00231536	0.842879008	-1.050593644
IFNA20P	-0.665880528	-6.050184962	0.002593738	0.842879008	-1.128038991
TRGV1	-0.894703615	-6.03912352	0.002613097	0.842879008	-1.133166959
LTB	-1.838914663	-5.981098029	0.002717543	0.842879008	-1.16030515
LOC100288683	0.634185192	5.908695923	0.002854985	0.842879008	-1.194735644
RPL21P106	0.623841362	5.889356295	0.002893099	0.842879008	-1.204040799
RPS3AP16	0.668130422	5.826137898	0.003022023	0.842879008	-1.234781067
LIN7A	-1.17195573	-5.825430886	0.003023503	0.842879008	-1.235127675
RPL32P32	-1.247682894	-5.818169127	0.003038758	0.842879008	-1.238691331
BPTFP1	-2.082724206	-5.675205675	0.003358762	0.842879008	-1.310216709
H2BP9	-0.572691978	-5.584596047	0.003582553	0.842879008	-1.356926143
BTF3P6	0.82246818	5.583821612	0.003584541	0.842879008	-1.357330068
RPL26P11	1.148868972	5.498544552	0.003811809	0.842879008	-1.402303736
OR13E1P	-0.550289283	-5.491985111	0.003829995	0.842879008	-1.405804076
ADAM3B	-0.745490678	-5.479046011	0.003866172	0.842879008	-1.41272615
EEF1AKMT4	0.569789391	5.379365067	0.004159023	0.842879008	-1.466832239
ACSS3	-1.049437373	-5.355118205	0.004234223	0.842879008	-1.480204419
C19orf73	0.474028646	5.335360722	0.004296703	0.842879008	-1.49116257
TRHR	-0.27967646	-5.322201996	0.004338928	0.842879008	-1.49849181
PGBD1	1.288614664	5.209551801	0.00472145	0.842879008	-1.562263009
RPL35P6	1.916982763	5.071282643	0.005247467	0.842879008	-1.643107799
LOC112267949	1.053350981	5.069200669	0.005255907	0.842879008	-1.644347232
CCT7P1	0.502830615	5.002572722	0.005534747	0.842879008	-1.684364583
ATP5MGL	0.883453356	4.839085008	0.006297127	0.842879008	-1.785510872
CD2	-1.665124127	-4.831049624	0.006337717	0.842879008	-1.790592528
FMO6P	-0.243925932	-4.807054201	0.006460791	0.842879008	-1.805829974
REP15	0.846477715	4.80389739	0.006477193	0.842879008	-1.807841585
RPL7AP43	-0.271197539	-4.751401067	0.006757346	0.842879008	-1.841533504
RPL21P56	1.150135276	4.665794193	0.007245723	0.842879008	-1.89745656
TUBBP1	-0.148113597	-4.623958299	0.007499586	0.842879008	-1.925234571
ZNF358	-1.697035486	-4.586612612	0.007735159	0.842879008	-1.950283081
CCDC87	0.201874326	4.579268497	0.007782511	0.842879008	-1.955237065
LOC442155	0.182763532	4.573343217	0.007820966	0.842879008	-1.959240737
PLEKHA8P1	0.755440003	4.567503248	0.007859089	0.842879008	-1.963192687
GTF2F2P2	0.384925857	4.558495142	0.007918325	0.842879008	-1.969300081
SCYL2P1	0.407654303	4.550016694	0.007974562	0.842879008	-1.975061191
RPL31P25	0.786842492	4.544022708	0.008014605	0.842879008	-1.979141619
LOC100419894	0.602296106	4.528894751	0.008116734	0.842879008	-1.989467766
PTGER4	-1.090317978	-4.465475015	0.008562015	0.842879008	-2.033192221
AKIRIN2	-0.351725867	-4.450681287	0.008670008	0.842879008	-2.043493399
BRI3P2	0.729275638	4.434196462	0.008792251	0.842879008	-2.05501775
PCDHGB8P	-0.941515942	-4.420220242	0.008897492	0.842879008	-2.064826156
RPS15AP34	0.704852796	4.388086344	0.009145165	0.842879008	-2.087509583
INSYN2B	-0.541183922	-4.386273475	0.009159379	0.842879008	-2.088794798
RPS2P23	0.952618151	4.3781656	0.00922327	0.842879008	-2.094550009
LOC392196	-0.645529792	-4.377164124	0.009231199	0.842879008	-2.095261706
ZNF831	-0.315084591	-4.373255051	0.009262223	0.842879008	-2.098041403
FRZB	-1.658459952	-4.338348223	0.009544793	0.842879008	-2.12298532
LOC100421400	0.687724579	4.316953822	0.009723016	0.842879008	-2.138382403
LOC651644	-0.358927619	-4.302563352	0.009845107	0.842879008	-2.148785707
PDE3A	-1.177080598	-4.291296607	0.009941961	0.842879008	-2.156957127
OR9A3P	0.556139681	4.284792303	0.009998388	0.842879008	-2.161685053
ART1	0.312136058	4.278913807	0.01004971	0.842879008	-2.165964745
CXCL2	-0.904445227	-4.254134497	0.010269496	0.842879008	-2.184074365
RPL34P30	1.370286175	4.210813195	0.010667527	0.842879008	-2.216006948
LOC106050037	-0.494073225	-4.195364339	0.010813852	0.842879008	-2.227478545
DDX55P1	0.730437723	4.193771607	0.010829072	0.842879008	-2.228663757
S100A10	0.85751508	4.160326836	0.011154573	0.842879008	-2.253660515
PVRIG	-0.388659688	-4.151923214	0.011238165	0.842879008	-2.259974292
PCDHB6	0.18075248	4.135192933	0.011406792	0.842879008	-2.272583464
GLTPD2	-0.325564368	-4.127504707	0.011485281	0.842879008	-2.278395523
VWC2	0.654965216	4.086287722	0.011917071	0.842879008	-2.309744435
IFNG	-0.564721146	-4.05844053	0.012219627	0.842879008	-2.331106744
TRGV2	-0.975076975	-4.010180763	0.012765635	0.842879008	-2.368478323
RPL10AP1	-0.618354503	-3.967293511	0.013275057	0.842879008	-2.402064632
OTUD1	-0.713050232	-3.938870311	0.01362584	0.842879008	-2.424519391
H1-6	0.498763411	3.931376447	0.01372013	0.842879008	-2.430465744
RPL6P19	0.739175139	3.924320511	0.01380961	0.842879008	-2.436074574
HLA-DQA2	-1.468907607	-3.915545844	0.013921844	0.842879008	-2.443063144
HLA-DQA1	-1.468907607	-3.915545844	0.013921844	0.842879008	-2.443063144
CEP95	-0.96011602	-3.901460692	0.014104247	0.842879008	-2.454312591
RPL17P7	0.434361052	3.898295573	0.01414562	0.842879008	-2.456845813
TRAV20	-1.012153728	-3.895595564	0.014181026	0.842879008	-2.459008325
ULBP2	0.682959776	3.811747593	0.015334063	0.842879008	-2.526875338
TBCE	-0.459282375	-3.803814453	0.015448737	0.842879008	-2.533368072
LCE1A	0.374758885	3.795614478	0.015568325	0.842879008	-2.540092254
PPP1R14C	2.239805972	3.794300696	0.015587585	0.842879008	-2.541170823
RPL13P7	0.370407483	3.788190663	0.015677528	0.842879008	-2.54619143
GPR37	0.467916346	3.757540394	0.016137982	0.842879008	-2.57148828
RPS27AP16	0.528942575	3.714952385	0.016804288	0.842879008	-2.60694752
IFNA13	0.324039303	3.709223119	0.016896356	0.842879008	-2.611745332
LOC392187	-0.135052563	-3.693623695	0.017150036	0.842879008	-2.624841825
SRPX2	1.82051974	3.69353629	0.01715147	0.842879008	-2.624915342
PLAAT2	0.304969165	3.67673805	0.01742966	0.842879008	-2.639072958
RPL7AP64	-0.696635334	-3.671430874	0.017518642	0.842879008	-2.643557598
FAM229B	0.417236846	3.668654593	0.017565402	0.842879008	-2.645905841
SLC66A2P2	0.381063877	3.643483593	0.017996057	0.842879008	-2.667266526
XCL2	-0.371999656	-3.638149713	0.01808889	0.842879008	-2.671809293
MINAR1	0.350245539	3.635427401	0.018136485	0.842879008	-2.674130037
CIAO2AP1	0.786971003	3.61469074	0.018503861	0.842879008	-2.691856684
ACRBP	-0.502545147	-3.61124728	0.018565703	0.842879008	-2.694808679
C4orf47	0.42464754	3.601597283	0.018740296	0.842879008	-2.703094096
MANEALP1	-0.308017523	-3.573515589	0.019259349	0.842879008	-2.727311496
IGKV1-8	-0.656522816	-3.544661377	0.019810198	0.842879008	-2.752360718
TADA1	-0.221744175	-3.526327958	0.020169721	0.842879008	-2.768363851
CEBPB	-1.08000824	-3.517178023	0.020351988	0.842879008	-2.776376184
USP51	-0.196526064	-3.513476401	0.020426268	0.842879008	-2.779622396
LOC107986208	0.235987645	3.496297306	0.020775151	0.842879008	-2.794724227
CTAGE3P	0.210710055	3.491255063	0.020878862	0.842879008	-2.799168106
GZMM	-0.74814276	-3.487119801	0.020964367	0.842879008	-2.802816476
KNOP1P2	0.37071968	3.48593218	0.020988999	0.842879008	-2.803864905
ZNF165	0.376426167	3.483844444	0.021032381	0.842879008	-2.805708645
KARS1P1	0.48996954	3.478448418	0.021144991	0.842879008	-2.810478119
C5AR2	1.035815836	3.473024547	0.021258887	0.842879008	-2.815278146
HARBI1	0.401728536	3.457414054	0.021590691	0.842879008	-2.829126397
TAS2R20	0.658535958	3.441912893	0.021926132	0.842879008	-2.84292651
TRAM1L1	0.417427114	3.432718984	0.022127941	0.842879008	-2.851134512
TRAV12-3	-0.656685671	-3.432002175	0.022143766	0.842879008	-2.851775173
OR3A3	0.381251424	3.429253431	0.02220457	0.842879008	-2.854232883
KRT31	0.132663634	3.419607191	0.022419488	0.842879008	-2.862869903
ZNF850	0.911044836	3.405664466	0.022734408	0.842879008	-2.875387231
HRH1	0.713445562	3.405324186	0.022742157	0.842879008	-2.875693216
NUDT15	0.419535703	3.402742582	0.022801051	0.842879008	-2.878015399
TRBV6-5	-0.708875011	-3.40071835	0.022847354	0.842879008	-2.879837164
EPHA1	-0.348170336	-3.385424307	0.023200733	0.842879008	-2.893628321
GJD3	-0.748388498	-3.384603286	0.023219881	0.842879008	-2.894370005
PTPRCAP	-1.591083843	-3.379329799	0.023343312	0.842879008	-2.899137158
RNF14P4	0.745885785	3.379207998	0.023346171	0.842879008	-2.899247331
RPS12P28	-0.660095043	-3.364920699	0.023684461	0.842879008	-2.912191515
FZD10	0.423313664	3.363869987	0.023709562	0.842879008	-2.913145085
SPESP1	0.708835927	3.305846639	0.025144748	0.842879008	-2.966151233
TRMT9B	0.919909958	3.29249255	0.02548912	0.842879008	-2.978447113
BOLA1	-0.436274914	-3.272437309	0.026016582	0.842879008	-2.996980891
TAS2R63P	0.424080657	3.26390404	0.026244824	0.842879008	-3.00489145
RPL7AP47	-0.626681683	-3.258668501	0.026386004	0.842879008	-3.009752209
NACAP2	0.385697792	3.254533747	0.02649812	0.842879008	-3.013594895
PAICS	0.555476254	3.24402954	0.026785427	0.842879008	-3.023372629
LINGO4	0.169593094	3.224174063	0.027338374	0.842879008	-3.04191569
KCNV2	0.34914585	3.21447548	0.02761324	0.842879008	-3.051002092
RPL7AP39	0.717437885	3.211192434	0.027707005	0.842879008	-3.0540822
CCDC85A	-0.715236811	-3.20996342	0.0277422	0.842879008	-3.055235802
DCSTAMP	1.072910695	3.203605984	0.027925083	0.842879008	-3.061208
SLC51B	-0.660408097	-3.199902971	0.028032246	0.842879008	-3.064690369
IRF2BPL	-0.713699884	-3.185300479	0.028459472	0.842879008	-3.078449637
SRF	-0.6676602	-3.167320779	0.028995838	0.842879008	-3.095449898
SCRG1	1.77783016	3.165697038	0.029044847	0.842879008	-3.096988378
LOC284685	0.356651956	3.165314461	0.029056408	0.842879008	-3.097350943
EID3	-0.66094817	-3.140989009	0.029802477	0.842879008	-3.120464138
AKR7A3	0.211485081	3.135684124	0.029968089	0.842879008	-3.125520371
RPSAP3	0.718858397	3.130327053	0.030136405	0.842879008	-3.130632045
ZNF474	1.21011928	3.128696757	0.030187843	0.842879008	-3.132188798
LIMK2P1	0.149814957	3.119596177	0.030476837	0.842879008	-3.140888583
RPL36AP45	1.273209032	3.115473176	0.03060881	0.842879008	-3.144835438
LOC149844	0.58290614	3.111192712	0.030746518	0.842879008	-3.14893661
RPL7AP35	-0.407424276	-3.108277558	0.030840709	0.842879008	-3.151731747
CFAP206	0.311906853	3.106089359	0.030911629	0.842879008	-3.153830969
NDUFB8P2	0.55339674	3.092440753	0.031358231	0.842879008	-3.166946077
CD69	-1.98025889	-3.08760868	0.031518114	0.842879008	-3.171598139
C17orf113	-0.451797995	-3.083867411	0.031642546	0.842879008	-3.175203215
LINGO3	-0.512065237	-3.065358212	0.032266498	0.842879008	-3.19307941
FBXO39	0.272766182	3.059100858	0.032480616	0.842879008	-3.199138091
MTND5P11	0.29711019	3.058145887	0.032513437	0.842879008	-3.200063422
RPS3AP15	-0.225967601	-3.05811471	0.032514509	0.842879008	-3.200093634
HLA-K	-0.361086562	-3.05777792	0.032526093	0.842879008	-3.200420016
EGFL8	-1.233988608	-3.032200186	0.033419846	0.842879008	-3.225272591
ICAM1	-1.468117039	-3.028071081	0.033566747	0.842879008	-3.229296696
CHCHD10	0.819236266	3.019662952	0.033868173	0.842879008	-3.237501355
TRAV17	-0.649026029	-3.016888369	0.033968319	0.842879008	-3.240211836
LOC100128601	0.246219306	3.012801858	0.034116434	0.842879008	-3.244206682
LOC100533634	0.342814945	3.009618158	0.034232339	0.842879008	-3.247321232
RPL12P24	-0.781645001	-3.008768744	0.034263338	0.842879008	-3.248152531
OR7E136P	0.714053145	3.007927948	0.034294055	0.842879008	-3.248975536
AOC2	2.032008465	2.999818744	0.034591928	0.842879008	-3.256920236
BECN2	0.090204085	2.999118389	0.034617793	0.842879008	-3.257606986
SIK1	-1.570424263	-2.996597731	0.034711065	0.842879008	-3.26007947
MORF4L1P5	0.665644319	2.980895495	0.035298601	0.842879008	-3.275509481
NDUFA3P2	-0.802984086	-2.970888178	0.035678972	0.842879008	-3.285368311
SIT1	-0.815482114	-2.968781345	0.035759646	0.842879008	-3.287446359
ZNF652	-0.31618842	-2.966990674	0.035828378	0.842879008	-3.28921324
DIRAS1	0.931671474	2.951995633	0.036409888	0.842879008	-3.304033417
STAP1	-0.524173133	-2.9517374	0.036419996	0.842879008	-3.30428902
RPL7AP63	0.596934369	2.942294587	0.03679183	0.842879008	-3.313644459
LTV1P1	0.752271068	2.941825443	0.036810417	0.842879008	-3.31410971
CACNG4	0.302300692	2.937059528	0.036999838	0.842879008	-3.318838475
CH25H	-1.497440133	-2.926550975	0.037421438	0.842879008	-3.329280533
CCDC92	-0.691211799	-2.925810463	0.037451353	0.842879008	-3.330017158
GVINP1	-0.539460699	-2.924372215	0.037509533	0.842879008	-3.331448158
ACTBP14	-0.393111078	-2.916936787	0.037811956	0.842879008	-3.338852426
MRGPRX11P	0.282999739	2.909356534	0.038123132	0.842879008	-3.346411789
TNF	-0.497959065	-2.908587965	0.038154845	0.842879008	-3.347178852
KCTD4	0.792351072	2.90678724	0.038229265	0.842879008	-3.348976491
ARL4C	-1.030481393	-2.903980747	0.03834558	0.842879008	-3.351779404
RPEP1	1.004863901	2.892919687	0.038807944	0.842879008	-3.362840949
RPL21P100	0.827674692	2.892637287	0.038819831	0.842879008	-3.363123666
MTND1P32	0.474394468	2.89056348	0.038907254	0.842879008	-3.365200262
LOC100422627	-0.234245255	-2.886818467	0.039065694	0.842879008	-3.368952377
DNER	0.307053289	2.879305684	0.039385755	0.842879008	-3.376487413
SLC2A12	0.598114539	2.877453801	0.039465107	0.842879008	-3.378346422
PDE3B	-0.661488194	-2.874322381	0.039599699	0.842879008	-3.381491362
RASSF9	-1.177503768	-2.870981789	0.039743858	0.842879008	-3.384848418
FOXD4L1	0.192049546	2.862440862	0.040115149	0.842879008	-3.393440993
ATP6V0D2	1.586309752	2.861431191	0.040159301	0.842879008	-3.394457677
TNFRSF11B	1.753940833	2.859948044	0.040224258	0.842879008	-3.395951472
PGAM1	0.858668368	2.857643542	0.040325425	0.842879008	-3.398273338
RACK1P3	-0.521507773	-2.851601535	0.040592043	0.842879008	-3.404365599
EOLA2	-0.293530065	-2.847165067	0.040789086	0.842879008	-3.408843318
SOWAHD	-0.203708564	-2.845584401	0.040859553	0.842879008	-3.410439571
RTL3	0.487883206	2.841145071	0.041058201	0.842879008	-3.414925172
IER2	-2.378471348	-2.840898632	0.04106926	0.842879008	-3.415174288
PLXNC1	-1.272816057	-2.833451974	0.041405046	0.842879008	-3.422707155
TANGO6	-0.509105757	-2.833041201	0.041423659	0.842879008	-3.423122984
TATDN2P1	0.207621053	2.827332515	0.041683318	0.842879008	-3.42890518
ABCC6	0.509546979	2.81965042	0.042035656	0.842879008	-3.436695738
GRIN2B	0.577435929	2.818430097	0.042091936	0.842879008	-3.437934296
ADAM20	-0.428901744	-2.814897387	0.042255343	0.842879008	-3.441521348
NME5	0.485371975	2.813188802	0.042334632	0.842879008	-3.443257042
SPA17	0.53874515	2.812227008	0.04237934	0.842879008	-3.444234334
CCR7	-0.875386585	-2.81028613	0.042469722	0.842879008	-3.446207004
RPL7P28	0.448905155	2.809347755	0.042513498	0.842879008	-3.447160999
ANKRD18EP	0.256543096	2.808046097	0.042574307	0.842879008	-3.448484594
ABCA11P	-0.599159381	-2.806248315	0.042658454	0.842879008	-3.450313186
KRT83	0.140317181	2.80508915	0.04271281	0.842879008	-3.451492533
RPS3P6	0.674576308	2.801593438	0.042877209	0.842879008	-3.455050601
HMGB1P30	0.673421688	2.801211445	0.042895217	0.842879008	-3.455439544
OR2S2	0.467449051	2.775607028	0.044122021	0.842879008	-3.48157071
DIRAS2	0.838207713	2.775023913	0.044150419	0.842879008	-3.482167213
IGHV3-53	-1.530136687	-2.773230397	0.044237894	0.842879008	-3.484002297
H4C2	-0.870838256	-2.76773701	0.044507045	0.842879008	-3.48962663
IL23A	-0.301865926	-2.760629838	0.044858016	0.842879008	-3.496911322
ITM2BP1	-0.566155257	-2.753978783	0.045189299	0.842879008	-3.503736762
RPS2P36	0.293879357	2.751375667	0.04531971	0.842879008	-3.506410299
JPH1	0.548304841	2.749454936	0.045416207	0.842879008	-3.508383771
EEF1A1P4	0.305396984	2.746608673	0.045559631	0.842879008	-3.511309408
FGFBP2	4.639082014	2.734923872	0.046153815	0.842879008	-3.523335263
RPS2P15	0.419463368	2.728967674	0.046460057	0.842879008	-3.529474686
FTH1P22	-0.456199821	-2.728357147	0.046491577	0.842879008	-3.53010435
SUPT4H1	-0.630610288	-2.727797966	0.046520467	0.842879008	-3.530681117
OR7E12P	-0.464452301	-2.726189549	0.04660368	0.842879008	-3.53234043
LOC100631258	0.613708275	2.724042839	0.046715003	0.842879008	-3.534555783
GJA5	-1.589006266	-2.718708614	0.046992925	0.842879008	-3.540064112
RNASE4	-1.298134364	-2.711071079	0.047394107	0.842879008	-3.547959687
RPL6P13	0.467774877	2.708876914	0.047510074	0.842879008	-3.550229885
ARFGEF3	0.646332155	2.705657997	0.047680782	0.842879008	-3.553561878
AP1M1	-1.462394643	-2.703134051	0.047815117	0.842879008	-3.55617576
PRELP	1.116582743	1.594946859	0.047833035	0.842879008	-4.772762452
RPL13AP5	-0.957009762	-2.702407829	0.047853849	0.842879008	-3.556928067
HSP90B2P	-0.511742738	-2.699468735	0.048010961	0.842879008	-3.559973672
LOC646674	0.351140712	2.695435498	0.048227509	0.842879008	-3.564155533
GAPDHP52	0.317954514	2.690343243	0.04850249	0.842879008	-3.569439494
TMEM151A	0.296400707	2.688653388	0.048594132	0.842879008	-3.571193966
KCNC1	0.134469047	2.684541171	0.048817955	0.842879008	-3.5754655
RGS7BP	-0.731441132	-2.682659592	0.048920755	0.842879008	-3.577420956
MYL5	-0.633371945	-2.681347962	0.048992559	0.842879008	-3.578784448
VPS37B	-0.947661854	-2.67549055	0.049314672	0.842879008	-3.584877098
NFE2L3	-1.013678751	-2.67056285	0.049587504	0.842879008	-3.590007289
NEURL2	-0.18619792	-2.656481928	0.050376529	0.842879008	-3.604689841
BMP2	1.056090531	2.654822923	0.050470418	0.842879008	-3.606421965
BNIP3P16	0.85514053	2.650571133	0.05071194	0.842879008	-3.610863291
RPL5P20	0.40693002	2.64872264	0.050817348	0.842879008	-3.612795147
SHISA2	0.680049014	2.64471127	0.05104694	0.842879008	-3.616989417
CBR3	-0.918856448	-2.638575423	0.051400385	0.842879008	-3.623410305
RPL26P26	0.892362731	2.631306633	0.051822653	0.842879008	-3.631024995
LOC100652792	-0.39739492	-2.629259201	0.051942297	0.842879008	-3.633171464
KIF11	0.814079376	2.626633171	0.052096206	0.842879008	-3.635925547
SNX5P1	0.732690113	2.624918273	0.052196991	0.842879008	-3.637724693
RPL21P19	0.418625976	2.617273601	0.05264894	0.842879008	-3.645750905
SOWAHC	-0.442593231	-2.617052776	0.05266206	0.842879008	-3.645982896
RPS9P3	0.558194964	2.61351855	0.052872543	0.842879008	-3.649696936
MTCO1P15	0.392857251	2.611743308	0.052978624	0.842879008	-3.651563281
FDPSP4	-0.239207177	-2.610505602	0.053052726	0.842879008	-3.652864814
PIK3CB	-1.042022197	-2.609481126	0.05311415	0.842879008	-3.653942313
SERPINA11	0.341378851	2.607238959	0.053248859	0.842879008	-3.656301134
HSD17B8	-0.977422589	-2.603324322	0.053484971	0.842879008	-3.66042143
CTAGE7P	0.800803631	2.589683546	0.054316928	0.842879008	-3.674798539
PLEK2	0.401056963	2.582583088	0.054755718	0.842879008	-3.682294328
PRSS46P	0.258548839	2.581619391	0.054815577	0.842879008	-3.683312313
ATP6V1FNB	0.13203639	2.581468933	0.054824929	0.842879008	-3.683471261
LORICRIN	0.452862562	2.581432967	0.054827165	0.842879008	-3.683509256
ZNF805	-1.614247672	-2.581238285	0.05483927	0.842879008	-3.683714929
SPNS3	-0.267572316	-2.580974475	0.054855677	0.842879008	-3.683993644
HDAC1P2	0.440063356	2.580836693	0.054864248	0.842879008	-3.684139214
RPS12P20	-0.841920485	-2.578650078	0.055000475	0.842879008	-3.686449844
HMGB1P49	1.014853758	2.576288618	0.05514802	0.842879008	-3.688946105
CD302	-0.976977032	-2.573708093	0.05530976	0.842879008	-3.691674967
DOC2B	-1.302789056	-2.569378956	0.05558229	0.842879008	-3.69625537
RPS20P9	-1.100976709	-2.556939767	0.056373764	0.842879008	-3.709433278
ZNF648	0.295166057	2.556728362	0.056387324	0.842879008	-3.709657451
E2F2	0.441211045	2.556130728	0.056425676	0.842879008	-3.710291219
LURAP1	-0.476059914	-2.552655398	0.056649278	0.842879008	-3.713977799
FNTB	-0.4389676	-2.545894196	0.057087137	0.842879008	-3.721155471
CHURC1-FNTB	-0.4389676	-2.545894196	0.057087137	0.842879008	-3.721155471
RPL7AP10	0.322209905	2.542360026	0.057317515	0.842879008	-3.72491021
PGM2L1	0.812038325	2.542286354	0.057322328	0.842879008	-3.7249885
C1orf115	-1.384758185	-2.541017879	0.057405275	0.842879008	-3.726336636
KRT71	0.175303504	2.524810487	0.05847698	0.842879008	-3.743584022
PTGDR2	-0.206956712	-2.5233227	0.058576473	0.842879008	-3.745169327
ALDH1B1	-0.709399346	-2.521266416	0.058714293	0.842879008	-3.747360954
R3HDML	0.751416911	2.51905446	0.058862951	0.842879008	-3.74971923
DKK2	-0.697205605	-2.518022817	0.058932428	0.842879008	-3.750819374
KLKP1	0.324821094	2.513373193	0.059246698	0.842879008	-3.755779765
HIBADH	-0.795532099	-2.511537553	0.059371283	0.842879008	-3.757739008
CTSW	-0.749664054	-2.508181061	0.059599845	0.842879008	-3.761322844
GALNT8	0.155713897	2.507379351	0.059654583	0.842879008	-3.76217911
RPS2P4	0.536363535	2.50664939	0.059704471	0.842879008	-3.76295883
TUBB8P5	0.272309865	2.505285064	0.059797838	0.842879008	-3.764416376
PHF13	-0.457328167	-2.505074092	0.05981229	0.842879008	-3.764641789
HERC3	-0.60578703	-2.504396844	0.05985871	0.842879008	-3.765365438
ZNF416	-0.232711633	-2.503615512	0.059912314	0.842879008	-3.766200389
DTX1	-0.350733958	-2.502704221	0.059974902	0.842879008	-3.767174335
CNN1	-2.7860418	-2.501966526	0.06002562	0.842879008	-3.767962842
LOC442087	0.268745212	2.499321239	0.060207884	0.842879008	-3.770791014
SIGLEC12	0.305689479	2.49325428	0.060628236	0.842879008	-3.777281419
RPL9P3	0.383475028	2.492008116	0.060714981	0.842879008	-3.778615246
MSL3P1	0.479297284	2.491032698	0.060782976	0.842879008	-3.779659444
RPL24P8	1.29539444	2.490319404	0.060832753	0.842879008	-3.780423126
BTG2	-2.492474405	-2.488153484	0.060984177	0.842879008	-3.782742516
SOCS5P4	0.346226005	2.487767681	0.061011193	0.842879008	-3.78315573
FAAH2	-0.425626434	-2.485567346	0.061165529	0.842879008	-3.785512821
JUNB	-2.375540278	-2.485461769	0.061172946	0.842879008	-3.785625937
LOC100421664	0.771305262	2.472001759	0.062126696	0.842879008	-3.800060767
SFRP2	-3.865080246	-2.468627784	0.062368353	0.842879008	-3.803683298
ARGFX	0.178738007	2.46855993	0.062373224	0.842879008	-3.803756168
LGALS2	-0.929553997	-2.461639457	0.062872215	0.842879008	-3.811191761
KRTAP9-7	0.169794873	2.46091983	0.062924357	0.842879008	-3.811965355
RPS3AP19	0.516259073	2.459084428	0.063057561	0.842879008	-3.81393874
PPP1R15A	-1.615461734	-2.45842809	0.063105271	0.842879008	-3.81464454
RAB9BP1	0.155593066	2.456669202	0.063233325	0.842879008	-3.816536286
RPS10-NUDT3	-0.794035828	-2.456410134	0.06325221	0.842879008	-3.816814961
ZAR1	0.276861357	2.455808531	0.06329609	0.842879008	-3.817462132
RPS16	-0.778238522	-2.455649973	0.06330766	0.842879008	-3.817632708
SNAPC1	0.473575805	2.452465721	0.063540524	0.842879008	-3.821059097
CD27	-1.298713229	-2.451063605	0.063643361	0.842879008	-3.822568296
QRSL1P2	0.238721113	2.45017918	0.063708324	0.842879008	-3.823520413
GPR65	-0.691224217	-2.448973208	0.063797024	0.842879008	-3.82481887
C5AR1	-0.904597366	-2.448396457	0.063839493	0.842879008	-3.825439925
KCNH8	0.276034002	2.447865913	0.063878587	0.842879008	-3.826011266
RPL6P5	0.920262242	2.444369254	0.06413691	0.842879008	-3.829777817
LOC100421775	1.589839763	2.44408839	0.06415771	0.842879008	-3.830080436
RIBC2	0.584231175	2.443697916	0.064186639	0.842879008	-3.830501173
RPL5P34	0.568254471	2.434822057	0.064848152	0.842879008	-3.840070816
MS4A2	-0.456227578	-2.433579007	0.064941399	0.842879008	-3.841411923
CABP7	0.151888855	2.433537725	0.064944498	0.842879008	-3.841456465
FAM72C	0.139522481	2.431280993	0.065114173	0.842879008	-3.843891788
RPL36AL	-0.455159262	-2.425157365	0.065577068	0.842879008	-3.850503638
OR10H4	0.506001947	2.422830992	0.065753877	0.842879008	-3.853016866
RINT1	-0.388383369	-2.422101957	0.065809394	0.842879008	-3.853804613
TAS2R4	0.580570538	2.420026108	0.065967757	0.842879008	-3.856048044
CXCR4	-1.255006672	-2.416333022	0.066250541	0.842879008	-3.860040753
RPL31P24	1.352824674	2.416170194	0.06626304	0.842879008	-3.860216834
CARD16	-0.975323405	-2.413576038	0.066462522	0.842879008	-3.863022646
BNIP3P42	0.594767853	2.411826828	0.066597406	0.842879008	-3.864915098
LOC100132172	0.277675094	2.41115607	0.066649209	0.842879008	-3.865640896
RASL11A	-1.312494548	-2.410525032	0.066697986	0.842879008	-3.866323772
RPL21P9	0.704207855	2.409564455	0.06677231	0.842879008	-3.867363361
PIM2	-1.656257939	-2.40824454	0.066874587	0.842879008	-3.868792053
MARCHF3	0.384787006	2.407824731	0.066907154	0.842879008	-3.869246509
SLC5A4	-0.81257092	-2.406345414	0.067022051	0.842879008	-3.87084811
GAPDHP49	0.416529515	2.405338236	0.067100403	0.842879008	-3.871938715
CTAGE14P	0.520192035	2.404748638	0.067146317	0.842879008	-3.872577214
SLC9A2	0.701055318	2.401212556	0.067422413	0.842879008	-3.876407579
SPRR2F	0.990977849	2.400772436	0.067456865	0.842879008	-3.876884447
RBM39P1	0.230106482	2.40062877	0.067468115	0.842879008	-3.877040114
GGT1	-0.607306943	-2.393910831	0.067996512	0.842879008	-3.884322351
RNASEH2A	-0.561056719	-2.392232812	0.068129209	0.842879008	-3.886142272
ZNF354C	-0.344549018	-2.392140813	0.068136492	0.842879008	-3.886242062
QRSL1P3	-0.450869236	-2.391355837	0.068198674	0.842879008	-3.88709356
KRTAP5-9	0.384542881	2.39002077	0.068304574	0.842879008	-3.888541957
NXPH3	-0.892835249	-2.389740415	0.068326835	0.842879008	-3.88884614
RPUSD4	-0.331078142	-2.389479565	0.068347555	0.842879008	-3.88912917
RASD2	0.31422175	2.380559593	0.069060284	0.842879008	-3.898813082
CCDC194	0.655384904	2.380252796	0.069084943	0.842879008	-3.899146342
SAPCD2	0.253998179	2.377812751	0.069281414	0.842879008	-3.901797302
ZW10	0.400817215	2.37694748	0.069351234	0.842879008	-3.902737556
RBBP8P1	-0.154700385	-2.375727176	0.069449833	0.842879008	-3.904063775
RPL10P12	-0.967061404	-2.373977423	0.069591481	0.842879008	-3.905965739
FGL2	-1.436216756	-2.372430307	0.069716991	0.842879008	-3.907647773
CPXM1	-2.113506809	-2.369409126	0.069962806	0.842879008	-3.910933324
C1orf68	0.708558197	2.368064272	0.070072536	0.842879008	-3.912396242
RPL6P24	0.442461551	2.366788307	0.070176821	0.842879008	-3.913784443
RPL7AP41	0.404316503	2.355860751	0.071076979	0.842879008	-3.925681823
RPL8P3	0.71101654	2.352363814	0.071367723	0.842879008	-3.929492353
LOC100419704	0.733025674	2.351450794	0.07144385	0.842879008	-3.930487507
LOC100631242	0.404747342	2.343652439	0.072097726	0.842879008	-3.938991687
KRT18P25	0.345129859	2.341427759	0.072285468	0.842879008	-3.941419127
SLC49A4	-0.275713152	-2.340826489	0.072336302	0.842879008	-3.942075304
ZSCAN16	-0.383235338	-2.340109751	0.072396949	0.842879008	-3.942857553
CFDP1	-0.627227944	-2.338295376	0.072550725	0.842879008	-3.944838049
LOC100422300	0.465482953	2.336913998	0.072668043	0.842879008	-3.94634618
TMEM114	0.823799555	2.334771832	0.072850388	0.842879008	-3.948685376
HOXA2	0.476087651	2.333962887	0.072919377	0.842879008	-3.949568874
CCR2	-0.745379485	-2.333544756	0.072955065	0.842879008	-3.950025571
ZFP2	-0.56800793	-2.33281051	0.07301778	0.842879008	-3.950827593
RPL21P94	0.620841048	2.328697635	0.073370178	0.842879008	-3.955321346
RPS27AP8	0.516031784	2.324539541	0.073728353	0.842879008	-3.959866618
TPRKBP2	0.691555078	2.323365662	0.073829818	0.842879008	-3.961150184
SOCS4	0.950246645	2.322468651	0.073907456	0.842879008	-3.962131125
PPFIA1P1	0.443299852	2.321095016	0.074026519	0.842879008	-3.963633475
IRS2	-0.761762324	-2.320940612	0.074039916	0.842879008	-3.963802361
RIOK1	-0.672325833	-2.311579096	0.074857154	0.842879008	-3.974047333
MTCO2P16	0.34331797	2.310026218	0.074993672	0.842879008	-3.975747773
TENT5B	-0.621079115	-2.309049139	0.075079711	0.842879008	-3.976817847
KRT8P47	0.624995035	2.306530969	0.075301954	0.842879008	-3.979576209
RPL7P56	0.61022171	2.299431035	0.075932463	0.842879008	-3.987357393
LMAN1	0.34347463	2.296253432	0.076216527	0.842879008	-3.990841806
HBG1	0.85310722	2.29506751	0.076322841	0.842879008	-3.992142535
ZFP36	-2.361603104	-2.294346256	0.076387579	0.842879008	-3.992933692
C10orf62	0.325419339	2.294052885	0.076413929	0.842879008	-3.993255514
RPSAP44	0.775074823	2.289041578	0.07686557	0.842879008	-3.99875434
SRP68P3	0.425620972	2.287454434	0.077009221	0.842879008	-4.00049649
RPS4XP10	0.538150155	2.284305738	0.077295078	0.842879008	-4.003953552
FAM110D	-0.874265563	-2.276788605	0.077982244	0.842879008	-4.012211422
IFNA14	0.563299303	2.276368951	0.078020803	0.842879008	-4.012672616
P2RY13	-0.804052926	-2.274442135	0.078198112	0.842879008	-4.014790415
TCP1P2	0.262771773	2.272459198	0.078381047	0.842879008	-4.016970331
PCBD1	-0.725218721	-2.271980088	0.078425317	0.842879008	-4.0174971
TRGV5P	-0.549406167	-2.271397493	0.078479186	0.842879008	-4.018137682
TNFAIP6	1.506492743	2.268652054	0.078733587	0.842879008	-4.021156891
CRK	-0.502409822	-2.267797705	0.078812938	0.842879008	-4.022096603
TLL1	-1.239391719	-2.265894148	0.078990054	0.842879008	-4.024190647
H4-16	0.323691759	2.263002459	0.079259944	0.842879008	-4.027372466
HMGB1P35	0.307852912	2.258354833	0.079695838	0.842879008	-4.032488311
TNPO1P1	-0.262182579	-2.257814206	0.079746713	0.842879008	-4.033083555
MTND2P26	0.401368816	2.256862968	0.079836314	0.842879008	-4.034130969
DCLRE1A	-0.649116814	-2.256093533	0.079908871	0.842879008	-4.03497827
TENM3	-0.884759729	-2.255834433	0.07993332	0.842879008	-4.035263604
BRS3	0.172976055	2.252312458	0.080266471	0.842879008	-4.03914291
SGF29	-0.822710295	-2.251523082	0.080341348	0.842879008	-4.040012557
SLC22A3	-1.554479751	-2.247790403	0.080696451	0.842879008	-4.044125705
JUND	-1.330098882	-2.245654842	0.080900386	0.842879008	-4.046479607
CBY1P1	0.848074122	2.245442864	0.08092066	0.842879008	-4.046713284
MTND5P33	0.577754551	2.243816584	0.081076381	0.842879008	-4.048506194
ZBTB24	-0.118643365	-2.243677106	0.081089752	0.842879008	-4.048659976
H2AC17	0.965737214	2.2431427	0.081141004	0.842879008	-4.049249206
NF1P8	0.21651576	2.238869886	0.081552061	0.842879008	-4.053961441
RPS4XP4	0.571096797	2.234983277	0.081927941	0.842879008	-4.0582494
NECTIN4	0.752128898	2.2304408	0.08236965	0.842879008	-4.063262927
PIGZ	-0.344764563	-2.228482796	0.082560847	0.842879008	-4.065424625
RPL21P46	0.697698556	2.224647914	0.082936725	0.842879008	-4.06965958
MOAP1	-0.602931201	-2.223889347	0.083011297	0.842879008	-4.07049746
APOD	-3.388689673	-2.222895256	0.083109134	0.842879008	-4.071595578
RPL35AP29	-0.812711983	-2.222521971	0.083145904	0.842879008	-4.07200795
SDHAF3	0.513516893	2.221780977	0.083218949	0.842879008	-4.072826578
LOC100421387	0.521119132	2.219317004	0.083462342	0.842879008	-4.075549094
ZNF860	-0.258242975	-2.216701075	0.083721595	0.842879008	-4.07844017
CSNK2A3	-0.332243113	-2.213998404	0.083990368	0.842879008	-4.081427824
BHLHA15	-0.653300389	-2.212318692	0.084157885	0.842879008	-4.083285014
HLA-DRB5	-1.375476765	-2.210151225	0.084374583	0.842879008	-4.085681903
NPPC	0.38483823	2.209438207	0.084446001	0.842879008	-4.086470492
MSI1	0.269927345	2.208737012	0.0845163	0.842879008	-4.087246054
MAB21L1	-0.508613199	-2.206100514	0.084781195	0.842879008	-4.090162596
RPL27P11	0.626120523	2.202039545	0.085190981	0.842879008	-4.094656223
EGR1	-2.205733373	-2.20173289	0.085222013	0.842879008	-4.094995613
SYT13	0.426083011	2.200380277	0.085359036	0.842879008	-4.096492724
ADAMTS15	-0.92022603	-2.200219947	0.085375293	0.842879008	-4.096670193
CYP8B1	0.387220592	2.199479768	0.085450392	0.842879008	-4.097489529
SAMD15	0.499613253	2.199381377	0.085460381	0.842879008	-4.097598446
C16orf54	-0.716918349	-2.198560063	0.085543806	0.842879008	-4.098507662
CPN2	0.65887559	2.193673422	0.086042009	0.842879008	-4.103918616
AOC3	-1.151780156	-2.1913893	0.086275962	0.842879008	-4.106448579
LOC100419436	0.289959375	2.190171344	0.086400995	0.842879008	-4.107797822
ANP32B	-0.567628433	-2.189401892	0.086480087	0.842879008	-4.108650287
MALSU1	-0.325811319	-2.188815275	0.086540438	0.842879008	-4.109300228
LOC643342	0.320029081	2.18811514	0.086612528	0.842879008	-4.110075983
GUCY2D	-0.16731477	-2.185123558	0.086921296	0.842879008	-4.113391183
CNTN3	-1.354451662	-2.18405536	0.087031836	0.842879008	-4.114575133
B4GALT5	-0.503124598	-2.183199231	0.087120542	0.842879008	-4.115524109
MBOAT4	0.284654865	2.174452411	0.088032474	0.842879008	-4.125223301
TFCP2L1	0.320938867	2.172627234	0.088224069	0.842879008	-4.127248067
RNF168	-0.262646743	-2.168479462	0.088661162	0.842879008	-4.131850502
TRAV19	-0.589736173	-2.167581282	0.088756122	0.842879008	-4.132847335
LOC100419506	0.497116355	2.166366542	0.088884726	0.842879008	-4.134195609
ADNP2	-0.396865415	-2.165916375	0.088932436	0.842879008	-4.134695294
XCL1	0.409206364	2.165908713	0.088933248	0.842879008	-4.134703799
PARG	0.184125436	2.162493803	0.089296082	0.842879008	-4.138494922
HMGB1P23	0.780202624	2.160400108	0.089519332	0.842879008	-4.140819769
RPL21P89	0.837605321	2.158189037	0.089755754	0.842879008	-4.143275354
PKDREJ	0.170358262	2.157650439	0.089813447	0.842879008	-4.143873577
ACTG1P24	0.489163129	2.156891783	0.089894781	0.842879008	-4.14471626
CHMP4B	-0.66855023	-2.156229254	0.089965874	0.842879008	-4.145452208
GZMK	-0.709925009	-2.149320663	0.090710849	0.842879008	-4.153128573
MTCO1P11	0.484487579	2.147863912	0.090868787	0.842879008	-4.154747721
RPSAP22	0.367176485	2.147322427	0.09092757	0.842879008	-4.155349615
WDR53	-0.382132687	-2.147097813	0.090951965	0.842879008	-4.155599294
RPS2P47	-0.518234731	-2.147031579	0.09095916	0.842879008	-4.15567292
SPTLC1P1	-0.642428078	-2.145696873	0.091104285	0.842879008	-4.15715666
H2AC12	0.526895144	2.144306666	0.09125571	0.842879008	-4.158702253
NGF	0.570985377	2.144126796	0.091275322	0.842879008	-4.158902239
SLC43A2	-0.799639016	-2.14322714	0.091373484	0.842879008	-4.159902547
H2AC14	1.438627717	2.142361848	0.091468004	0.842879008	-4.160864709
SUCLA2P2	0.536804193	2.142147489	0.091491436	0.842879008	-4.161103075
RPS2P54	-0.526348947	-2.14211664	0.091494808	0.842879008	-4.161137378
GIMAP1	-0.679452415	-2.1394209	0.09179005	0.842879008	-4.164135344
PPIAP67	0.793582128	2.132946529	0.092503356	0.842879008	-4.171337925
EIF3LP2	0.476226876	2.132593827	0.092542386	0.842879008	-4.171730391
SLC6A7	0.356983313	2.132089509	0.092598226	0.842879008	-4.172291584
NCR3LG1	0.293840969	2.131740985	0.092636837	0.842879008	-4.172679425
MSX2	0.507142151	2.131385474	0.092676239	0.842879008	-4.173075051
IQCF5	0.493543668	2.130758221	0.092745805	0.842879008	-4.173773105
GPHA2	0.335117997	2.130736496	0.092748215	0.842879008	-4.173797283
NUDT19P4	0.606517842	2.130559117	0.092767898	0.842879008	-4.17399469
OR2A12	0.427241483	2.130554879	0.092768368	0.842879008	-4.173999405
RSPO4	0.290921964	2.130346438	0.092791504	0.842879008	-4.174231384
LOC100128248	0.643199036	2.12609244	0.093265039	0.842879008	-4.178966486
LOC100420981	-0.218862838	-2.124975885	0.093389761	0.842879008	-4.180209546
C14orf39	-0.213953319	-2.124531756	0.093439422	0.842879008	-4.18070402
RXFP4	-0.272521846	-2.123834326	0.093517463	0.842879008	-4.18148054
MTND4P23	-0.462940668	-2.119777541	0.093972809	0.842879008	-4.185998095
FDPSP8	0.400504813	2.118351085	0.094133488	0.842879008	-4.18758686
GCC1	-0.326890023	-2.11800854	0.094172117	0.842879008	-4.187968403
PGLYRP1	-0.568341025	-2.117712436	0.094205523	0.842879008	-4.188298226
LOC100128007	0.675648724	2.116106677	0.094386905	0.842879008	-4.190086951
GTF3AP2	-0.922915345	-2.115791766	0.09442252	0.842879008	-4.190437766
VN1R106P	-0.748623814	-2.115431405	0.094463294	0.842879008	-4.190839223
IGHV5-78	-0.779643066	-2.11526909	0.094481665	0.842879008	-4.191020051
RNA5SP449	-3.732896828	-2.115204326	0.094488997	0.842879008	-4.191092202
MRPL20	-1.250828206	-2.115096659	0.094501186	0.842879008	-4.191212151
ZNF583	-0.994525948	-2.115050345	0.09450643	0.842879008	-4.191263748
SGO1P1	0.615112297	2.114931066	0.094519937	0.842879008	-4.191396635
NUTF2P5	-0.869325105	-2.114914605	0.094521801	0.842879008	-4.191414975
POU5F1P6	0.353057441	2.114771255	0.094538037	0.842879008	-4.191574679
RPS23P2	1.708910469	2.114572894	0.094560508	0.842879008	-4.191795675
DEFB124	-0.930299124	-2.114240085	0.094598223	0.842879008	-4.192166466
MTATP8P1	1.731151099	2.114178677	0.094605184	0.842879008	-4.192234884
RPS2P52	0.30076682	2.11404764	0.094620039	0.842879008	-4.192380879
CYCSP42	1.36630733	2.113909144	0.094635743	0.842879008	-4.192535184
TUBBP11	0.768443982	2.113901002	0.094636666	0.842879008	-4.192544256
RPL37AP9	-0.537584867	-2.11340014	0.094693481	0.842879008	-4.193102308
LOC105371814	-0.503733611	-2.113135436	0.094723522	0.842879008	-4.193397243
SMCO4	-0.715435162	-2.113097027	0.094727882	0.842879008	-4.193440039
TRBV29OR9-2	0.951413279	2.11303177	0.09473529	0.842879008	-4.19351275
MTND3P10	0.892309885	2.112827906	0.094758437	0.842879008	-4.193739903
NDUFS6P1	0.886933552	2.112782949	0.094763542	0.842879008	-4.193789996
ALG1L11P	-0.430927512	-2.112737234	0.094768734	0.842879008	-4.193840934
TRAV27	-0.449118346	-2.112685418	0.094774619	0.842879008	-4.19389867
TSPYL1	-0.530650521	-2.112381601	0.094809132	0.842879008	-4.194237201
OR1K1	0.456635618	2.11229776	0.094818658	0.842879008	-4.194330623
RPS15AP37	0.688031533	2.11161842	0.094895888	0.842879008	-4.195087615
VPREB3	-0.490630477	-2.111587785	0.094899372	0.842879008	-4.195121752
RPS10P13	-0.377567227	-2.111522622	0.094906784	0.842879008	-4.195194366
BOLA3P4	0.643056703	2.111236349	0.094939353	0.842879008	-4.195513373
RPL32P23	0.632722515	2.111140924	0.094950212	0.842879008	-4.19561971
RPL35AP6	0.805130101	2.11072413	0.094997657	0.842879008	-4.196084177
H3P19	0.772652479	2.110189011	0.095058609	0.842879008	-4.19668052
RPL23AP76	0.540769321	2.110133578	0.095064926	0.842879008	-4.196742296
TRBV5-6	-0.294480388	-2.109339033	0.095155512	0.842879008	-4.197627788
ERVV-1	0.317174101	2.10915699	0.09517628	0.842879008	-4.197830674
RPL17P43	-0.269717254	-2.109040611	0.095189559	0.842879008	-4.19796038
RPL17P1	0.44579753	2.108678852	0.09523085	0.842879008	-4.19836357
RPL17P15	0.439868216	2.108567642	0.095243548	0.842879008	-4.198487518
IGLV1-50	-0.270237234	-2.108217941	0.095283487	0.842879008	-4.198877282
C11orf91	-0.388107958	-2.1076465	0.095348789	0.842879008	-4.199514206
IGHE	-0.257256087	-2.107610423	0.095352914	0.842879008	-4.199554417
RPS2P6	0.484915042	2.107552806	0.095359501	0.842879008	-4.199618638
LOC100422492	0.247857237	2.107519629	0.095363294	0.842879008	-4.199655618
CDK8P1	0.389057923	2.107474356	0.095368471	0.842879008	-4.199706081
LCE3E	0.381596119	2.107288212	0.095389758	0.842879008	-4.199913562
RPL34P5	0.466860427	2.107116641	0.095409383	0.842879008	-4.200104802
GNRHR2P1	0.367505158	2.106915272	0.095432422	0.842879008	-4.200329261
SMR3A	0.34581101	2.106277067	0.095505481	0.842879008	-4.201040659
SETP6	0.606413069	2.106018534	0.095535093	0.842879008	-4.201328851
SPINK6	0.333653359	2.105878393	0.09555115	0.842879008	-4.20148507
RPL7P12	0.726688894	2.105114816	0.095638684	0.842879008	-4.20233628
LOC100419570	-0.2228942	-2.104919979	0.095661034	0.842879008	-4.202553484
CLDN25	0.299575147	2.104557526	0.095702626	0.842879008	-4.202957552
LOC112268242	-0.279286393	-2.103378755	0.095838025	0.842879008	-4.204271732
FAM90A27P	0.202890372	2.103353838	0.095840889	0.842879008	-4.204299511
IMP3P2	0.468947045	2.103087829	0.095871474	0.842879008	-4.204596091
RPS3AP42	0.732347033	2.100959979	0.096116505	0.842879008	-4.20696866
UBBP4	0.236490802	2.100776144	0.096137706	0.842879008	-4.207173652
RLN1	0.227009646	2.100110131	0.096214558	0.842879008	-4.207916335
RPS19P5	0.292863226	2.098331651	0.096420102	0.842879008	-4.209899697
LOC100421672	-0.170706629	-2.097823724	0.096478891	0.842879008	-4.210466178
MPO	-0.128091734	-2.09773013	0.096489728	0.842879008	-4.210570563
LOC339966	0.562832432	2.097631177	0.096501187	0.842879008	-4.210680926
TMEM229B	-0.709364163	-2.097036147	0.096570125	0.842879008	-4.211344581
RPL21P64	0.270199412	2.096540077	0.096627638	0.842879008	-4.211897881
RPS27AP15	0.270199412	2.096540077	0.096627638	0.842879008	-4.211897881
RNA5SP26	5.173962099	2.096088508	0.096680024	0.842879008	-4.212401561
NDE1P2	0.641490199	2.09598503	0.096692033	0.842879008	-4.212516982
ZNF14	-0.560434773	-2.0951798	0.096785535	0.842879008	-4.213415175
FITM1	-0.264805984	-2.093453335	0.096986338	0.842879008	-4.215341105
RPAP2	-0.767205156	-2.092513607	0.097095825	0.842879008	-4.216389488
RPL17P21	-0.320482908	-2.091911438	0.097166054	0.842879008	-4.217061313
MTND4P29	0.211377919	2.091821149	0.097176589	0.842879008	-4.217162048
CDK5P1	-0.186607449	-2.091803272	0.097178675	0.842879008	-4.217181993
ZNF679	0.166396188	2.09143028	0.097222209	0.842879008	-4.217598146
RASL11B	-1.045772126	-2.090375128	0.097345476	0.842879008	-4.218775445
TRIM64FP	0.160177735	2.090002381	0.097389062	0.842879008	-4.219191359
RRAS	-0.905473675	-2.089990951	0.097390399	0.842879008	-4.219204114
NCKIPSD	-0.970320103	-2.089972966	0.097392502	0.842879008	-4.219224182
KCNMB4	-0.508569038	-2.089456584	0.097452921	0.842879008	-4.219800381
OR8F1P	0.894836536	2.088493313	0.097565735	0.842879008	-4.220875286
RPL7AP12	1.047225933	2.08795451	0.097628899	0.842879008	-4.221476556
CEBPD	-1.406161497	-2.087216826	0.097715449	0.842879008	-4.222299798
YEATS4	-0.407195456	-2.086942365	0.097747672	0.842879008	-4.2226061
LONRF2P1	-0.132674459	-2.086895652	0.097753157	0.842879008	-4.222658233
TTC9	0.572141668	2.085266821	0.097944635	0.842879008	-4.224476135
MPEG1	-1.026428435	-2.083811412	0.098116068	0.842879008	-4.22610063
EXOC8	1.043609812	2.083351665	0.098170288	0.842879008	-4.226613818
DYNLL2	-0.522646312	-2.081327476	0.098409398	0.842879008	-4.22887346
AKAP5	-0.235122338	-2.079984929	0.098568333	0.842879008	-4.230372314
TAF7	-0.50538158	-2.07940621	0.098636929	0.842879008	-4.231018446
RPL26P36	0.670667938	2.077807819	0.098826655	0.842879008	-4.232803138
SMIM40	0.381747411	2.077525701	0.098860183	0.842879008	-4.233118154
TMCO2	0.146330305	2.076233095	0.099013956	0.842879008	-4.23456156
C3orf22	0.114073151	2.07542818	0.099109842	0.842879008	-4.235460432
RPL7AP22	-0.469745266	-2.074774032	0.099187841	0.842879008	-4.236190967
LOC613038	-0.315172515	-2.073519992	0.099337555	0.842879008	-4.23759152
NACAP10	0.325556788	2.072989433	0.099400969	0.842879008	-4.238184094
CCDC85C	-0.480769898	-2.072362263	0.099475986	0.842879008	-4.238884594
NSMCE3	-0.509109506	-2.072146423	0.099501817	0.842879008	-4.239125676
RPL21P21	1.104951152	2.070450596	0.099705022	0.842879008	-4.241019925
MSGN1	0.456371241	2.069949777	0.099765118	0.842879008	-4.241579377
SEC11C	0.564202347	2.067052939	0.100113494	0.842879008	-4.244815649
RPLP0P8	-0.316998163	-2.066266876	0.100208252	0.842879008	-4.245693906
GPAA1P1	-0.294388969	-2.063797529	0.100506553	0.842879008	-4.248453105
PANX3	1.120242083	2.063516064	0.100540615	0.842879008	-4.248767631
RPL32P29	-0.767698003	-2.063103292	0.10059059	0.842879008	-4.249228895
ILKAP	-0.588244452	-2.062895985	0.100615699	0.842879008	-4.249460562
RPS13P1	0.898033171	2.062585263	0.100653346	0.842879008	-4.249807797
RPS3P2	-0.462411339	-2.062220939	0.100697507	0.842879008	-4.250214942
LOC100421116	0.308453233	2.061589889	0.100774048	0.842879008	-4.25092018
SLC10A5	0.440913255	2.061264202	0.100813576	0.842879008	-4.251284164
S100A14	-0.300543255	-2.06102026	0.100843193	0.842879008	-4.251556795
CCNQ	-0.575296375	-2.060497766	0.100906661	0.842879008	-4.25214075
C10orf99	-0.093028542	-2.05944867	0.101034226	0.842879008	-4.253313297
CAMLG	-0.285398948	-2.056657936	0.10137441	0.842879008	-4.256432732
MTATP6P20	0.626194834	2.052497276	0.10188387	0.842879008	-4.261084259
CLEC2L	-0.137727614	-2.052369105	0.101899608	0.842879008	-4.261227567
ZNF625	0.458587777	2.050294185	0.102154745	0.842879008	-4.263547654
SPANXN5	0.197252778	2.049742374	0.102222713	0.842879008	-4.264164705
RPS15P7	0.496910017	2.048175718	0.102415944	0.842879008	-4.265916676
OGFRL1	-0.713081412	-2.048106722	0.102424464	0.842879008	-4.265993836
UGT1A10	-0.084177115	-2.043844769	0.102952168	0.842879008	-4.2707606
LOC100419847	0.358721113	2.043643924	0.102977107	0.842879008	-4.270985257
KIF18A	0.545010126	2.041369279	0.103260015	0.842879008	-4.273529739
OR51P1P	0.362575755	2.039791649	0.103456721	0.842879008	-4.275294678
GPR45	0.610023981	2.038070775	0.103671745	0.842879008	-4.277220013
FAM90A12P	0.369448341	2.034287215	0.104146191	0.842879008	-4.281453633
CHP2	0.209672171	2.03305707	0.104300947	0.842879008	-4.282830257
FAM136A	0.327256153	2.03284744	0.104327344	0.842879008	-4.283064857
CYCSP23	-0.993476976	-2.030960556	0.104565265	0.842879008	-4.285176587
OR8B10P	0.517129901	2.029472054	0.104753363	0.842879008	-4.286842584
NUDT3	-0.604652693	-2.028928127	0.104822187	0.842879008	-4.287451398
IGLV8-61	0.832697747	2.02891569	0.104823762	0.842879008	-4.287465319
KRT18P62	0.361798052	2.028388132	0.104890563	0.842879008	-4.288055825
IGHV4-39	-3.218229679	-2.02822695	0.104910981	0.842879008	-4.288236242
OR13J1	-0.073240978	-2.027890249	0.104953648	0.842879008	-4.288613127
TMSB4XP4	0.633767743	2.027337982	0.105023672	0.842879008	-4.289231317
LOC646506	0.288768804	2.02604525	0.105187777	0.842879008	-4.290678417
PPM1AP1	0.165697639	2.025608884	0.105243233	0.842879008	-4.291166908
NAP1L5	-0.301331616	-2.02432601	0.105406451	0.842879008	-4.292603078
RAB33A	-0.313804777	-2.024179598	0.105425096	0.842879008	-4.292766989
TAS2R7	0.35420656	2.024007123	0.105447064	0.842879008	-4.292960081
RPL31P19	1.055187162	2.022518249	0.105636909	0.842879008	-4.294626983
TMX4	-0.523846902	-2.016219566	0.106444102	0.842879008	-4.301679924
ST13P19	-0.177875916	-2.015549302	0.106530385	0.842879008	-4.302430555
MTRFR	0.878866064	2.01504015	0.106595979	0.842879008	-4.303000769
ACKR4	-0.285870592	-2.014821448	0.106624168	0.842879008	-4.303245703
ADAMTS7P3	0.120727323	2.014821347	0.10662418	0.842879008	-4.303245816
KPNA2P1	0.228573307	2.014550748	0.106659069	0.842879008	-4.303548874
GINS2	0.301427569	2.014242725	0.106698798	0.842879008	-4.303893851
DUSP2	-1.204537604	-2.01422235	0.106701426	0.842879008	-4.30391667
CAT	-0.947276492	-2.013938031	0.106738112	0.842879008	-4.304235103
LOC100420385	0.575512146	2.013625771	0.106778419	0.842879008	-4.304584832
FAM214BP1	-0.237719883	-2.012457875	0.106929317	0.842879008	-4.305892906
FBXW11P1	0.217302249	2.012187667	0.106964262	0.842879008	-4.306195555
ACTP1	0.797493364	2.011005557	0.107117282	0.842879008	-4.307519622
TRGC2	-0.534933429	-2.009993594	0.107248463	0.842879008	-4.308653156
ARMC12	0.236562456	2.009083005	0.10736665	0.842879008	-4.309673174
AVPI1	-0.453244287	-2.006890735	0.107651759	0.842879008	-4.31212904
RD3	0.169810629	2.006769138	0.107667597	0.842879008	-4.312265263
BTBD19	-0.894798226	-2.005990988	0.107769007	0.842879008	-4.313137028
RPL10P5	0.317408661	2.0058925	0.107781849	0.842879008	-4.313247366
MED28P6	-1.004275472	-2.005852845	0.107787021	0.842879008	-4.313291792
RPL23AP34	-1.004459768	-2.004455573	0.107969405	0.842879008	-4.314857232
SNRPCP11	1.50596827	2.000674717	0.108464572	0.842879008	-4.319093519
CIPC	-0.363560273	-2.000176804	0.108529962	0.842879008	-4.319651451
CCNB2	0.640240712	1.997610736	0.10886763	0.842879008	-4.322526986
SPATA31C1	0.217454494	1.996710141	0.108986405	0.842879008	-4.323536252
RPL26P29	0.694925377	1.993337397	0.109432448	0.842879008	-4.32731624
C2orf72	0.141253551	1.992918488	0.109487985	0.842879008	-4.32778576
MTCYBP22	0.728768673	1.99228073	0.109572592	0.842879008	-4.328500581
PSMC4	-0.270110561	-1.991995853	0.109610408	0.842879008	-4.328819886
LRRN4	0.3706692	1.991262675	0.109707796	0.842879008	-4.329641683
IER5L	-0.373323817	-1.990735811	0.109777837	0.842879008	-4.33023224
SEPTIN7P10	0.521343442	1.990673723	0.109786094	0.842879008	-4.330301835
SUPT20HL1	-0.108795876	-1.99015298	0.109855373	0.842879008	-4.330885542
PIM3	-0.927179264	-1.989665406	0.109920282	0.842879008	-4.331432079
LOC100420839	0.563813697	1.987494719	0.110209754	0.842879008	-4.33386537
METTL24	-0.524451586	-1.98731415	0.11023387	0.842879008	-4.334067791
PNN	-0.320304542	-1.984031626	0.110673258	0.842879008	-4.337747754
RPS27P5	-0.871952866	-1.982986964	0.110813485	0.842879008	-4.338918976
URGCP-MRPS24	-0.369877446	-1.982540233	0.110873508	0.842879008	-4.33941984
GPR180	0.465617415	1.982487789	0.110880557	0.842879008	-4.339478639
PET117	-0.562563606	-1.981726046	0.110982992	0.842879008	-4.340332702
NPY4R	0.315713921	1.980215562	0.111186412	0.842879008	-4.342026307
GET4	-0.580170017	-1.979405024	0.111295733	0.842879008	-4.342935139
ZNF350	-0.539015785	-1.979142582	0.111331154	0.842879008	-4.343229412
IGFBP5	-0.574352626	-1.978585868	0.111406332	0.842879008	-4.343853656
IGLV3-16	0.587893116	1.977859032	0.111504565	0.842879008	-4.344668672
RPL17P46	0.583609875	1.977705249	0.11152536	0.842879008	-4.344841114
MTATP6P24	0.674464473	1.977648568	0.111533026	0.842879008	-4.344904673
EN1	-0.556039596	-1.975579613	0.111813229	0.842879008	-4.347224739
MRPL42P6	-0.718000941	-1.971769315	0.112331229	0.842879008	-4.351497837
RS1	0.267663314	1.971562474	0.112359422	0.842879008	-4.351729813
HNRNPCP9	1.047560574	1.971170857	0.11241282	0.842879008	-4.352169023
MTND2P8	0.439621598	1.970666258	0.112481663	0.842879008	-4.352734951
MTCO1P27	-1.056611786	-1.968515527	0.112775595	0.842879008	-4.355147168
OR6R1P	0.563379678	1.96757721	0.112904087	0.842879008	-4.356199606
ZXDA	-0.321387817	-1.966958227	0.112988935	0.842879008	-4.356893886
ANGPTL3	0.329022308	1.965909398	0.113132859	0.842879008	-4.358070324
RDH8	0.18445467	1.965602217	0.113175049	0.842879008	-4.358414884
ZNF729	0.319201187	1.964110681	0.113380141	0.842879008	-4.360087957
GP1BA	-0.426124086	-1.963650881	0.113443445	0.842879008	-4.360603732
LOC441880	0.414161376	1.963582011	0.11345293	0.842879008	-4.360680987
OR4D5	0.472053774	1.961931589	0.113680485	0.842879008	-4.362532375
RPL7P16	0.662621261	1.960909703	0.113821623	0.842879008	-4.363678729
TNFSF15	0.297248752	1.960731818	0.11384621	0.842879008	-4.363878284
RPL23P2	-0.725359109	-1.959499407	0.114016711	0.842879008	-4.365260845
PDE4C	0.16361436	1.959185167	0.114060229	0.842879008	-4.365613377
SERPINA2	0.341917476	1.957931443	0.114234028	0.842879008	-4.367019897
DUSP3	-0.62046563	-1.957606857	0.11427907	0.842879008	-4.367384048
EIF4EBP3	-1.174418331	-1.956747382	0.114398428	0.842879008	-4.3683483
PPIAP52	-1.130644306	-1.955281333	0.114602329	0.842879008	-4.369993113
ANXA2R	-0.374096126	-1.955191351	0.114614857	0.842879008	-4.370094068
ZSWIM1	0.80668433	1.955043991	0.114635376	0.842879008	-4.3702594
RPEP5	-0.735701881	-1.954357117	0.11473107	0.842879008	-4.371030051
SOX9	1.659012073	1.952815315	0.114946179	0.842879008	-4.372759941
IGHVII-60-1	1.005741338	1.951729123	0.11509798	0.842879008	-4.373978673
TTC30A	0.203166478	1.950903248	0.115213543	0.842879008	-4.374905343
RPS26P31	0.990174474	1.950419205	0.115281331	0.842879008	-4.375448467
WDR70	-0.337044265	-1.950239645	0.115306489	0.842879008	-4.375649945
HLA-DOB	-0.682784931	-1.948039585	0.115615204	0.842879008	-4.378118615
GNA14	-0.811675531	-1.948033754	0.115616023	0.842879008	-4.378125158
RPL7AP37	0.191090202	1.94563683	0.115953364	0.842879008	-4.380814844
JUN	-2.117320252	-1.943300369	0.1162832	0.842879008	-4.383436794
UBE2V1P10	0.926031001	1.94221895	0.1164362	0.842879008	-4.384650387
GPN3	-0.418832118	-1.940878092	0.116626202	0.842879008	-4.386155159
CCDC153	0.332026186	1.939806689	0.116778258	0.842879008	-4.387357559
KIR2DS4	0.199958388	1.939775583	0.116782676	0.842879008	-4.387392469
TRBV5-5	-0.468839195	-1.939188665	0.116866065	0.842879008	-4.388051158
RALGAPA1P1	0.482306893	1.939025523	0.116889256	0.842879008	-4.388234251
EID2B	0.53121215	1.938941349	0.116901223	0.842879008	-4.388328718
SNX2P2	1.127445624	1.938117105	0.117018475	0.842879008	-4.389253768
INSYN1	-0.721336238	-1.937531107	0.117101912	0.842879008	-4.389911442
SLC22A4	-0.597031224	-1.936947956	0.117185006	0.842879008	-4.390565925
SNAP23P1	1.060490157	1.936907917	0.117190713	0.842879008	-4.390610863
MTRNR2L8	-0.17544904	-1.936031167	0.117315767	0.842879008	-4.391594871
RPL23AP74	0.524853664	1.933939384	0.117614696	0.842879008	-4.393942607
RPS15AP21	0.865882347	1.933686189	0.117650933	0.842879008	-4.394226789
NOM1	-0.225843385	-1.931945693	0.117900358	0.842879008	-4.396180316
RPL31P17	-0.415202314	-1.931254631	0.117999547	0.842879008	-4.396955975
PDHA1P1	0.464218801	1.930934185	0.118045571	0.842879008	-4.397315651
UBE2V2P1	0.84284152	1.930359764	0.118128119	0.842879008	-4.397960398
CCNYL7	-0.523839566	-1.929608135	0.118236226	0.842879008	-4.398804057
SRRM1P1	-0.190832225	-1.928882631	0.118340675	0.842879008	-4.399618399
OR9S24P	0.830587728	1.92856129	0.118386969	0.842879008	-4.39997909
TRBV4-2	-0.67895419	-1.927187783	0.118585059	0.842879008	-4.401520811
TRIB1	-0.882632615	-1.926844126	0.118634677	0.842879008	-4.40190656
IVL	0.391635358	1.926516425	0.118682011	0.842879008	-4.402274401
C11orf86	0.119048774	1.926456173	0.118690717	0.842879008	-4.402342032
PRORP	0.37937775	1.926434725	0.118693816	0.842879008	-4.402366108
PPIAP60	0.566998383	1.926181124	0.118730464	0.842879008	-4.402650772
TAS2R5	0.314176303	1.925987492	0.118758455	0.842879008	-4.402868124
MCCD1P1	-0.533722382	-1.925597879	0.118814797	0.842879008	-4.403305463
PGAM5	0.218715985	1.922986362	0.119193178	0.842879008	-4.406236938
THBD	-1.093606144	-1.922593601	0.119250195	0.842879008	-4.406677828
THAP11	-0.607595184	-1.922370362	0.119282616	0.842879008	-4.406928422
LOC100420066	0.574317945	1.921905677	0.119350131	0.842879008	-4.407450052
CCER2	0.163559461	1.921855213	0.119357465	0.842879008	-4.4075067
KRTAP5-8	0.282200773	1.919946012	0.1196353	0.842879008	-4.409649891
CREBL2	-0.689618561	-1.9197788	0.119659666	0.842879008	-4.409837599
ILF2P1	-0.353553842	-1.919326404	0.119725614	0.842879008	-4.410345446
CA5A	0.550236556	1.919087678	0.119760431	0.842879008	-4.410613435
NDUFS5P2	0.753657428	1.918882844	0.119790313	0.842879008	-4.410843377
TRIM51JP	0.105840267	1.918296527	0.11987589	0.842879008	-4.411501568
GADD45B	-1.729730681	-1.917596253	0.119978185	0.842879008	-4.41228769
MAGEE1	-0.408418959	-1.917024114	0.120061831	0.842879008	-4.412929972
OR7K1P	0.864898414	1.91670852	0.120107997	0.842879008	-4.413284258
MTND3P16	-0.495710787	-1.915595844	0.120270912	0.842879008	-4.414533359
RPS18P5	1.089375287	1.915054328	0.120350283	0.842879008	-4.415141274
MMP20	0.048121899	1.914199835	0.120475641	0.842879008	-4.416100549
PCDHB14	-0.560884231	-1.91418388	0.120477983	0.842879008	-4.416118461
ZNF784	-0.474371621	-1.913781249	0.1205371	0.842879008	-4.416570467
TRAPPC5	-0.381025612	-1.912639544	0.1207049	0.842879008	-4.417852187
RPL36AP18	0.708337237	1.912030193	0.120794559	0.842879008	-4.418536271
MUSTN1	-2.370488862	-1.911835821	0.120823173	0.842879008	-4.418754483
JMY	-0.398753302	-1.911486858	0.120874564	0.842879008	-4.419146246
RPL21P97	-0.290144371	-1.9114533	0.120879507	0.842879008	-4.419183919
TMEM179	0.202860475	1.910473189	0.121023974	0.842879008	-4.420284246
KCNS1	0.33607463	1.909668296	0.12114275	0.842879008	-4.421187869
GPR183	-0.781618596	-1.908781473	0.12127376	0.842879008	-4.422183477
MRPL42P3	0.685697774	1.90845753	0.121321653	0.842879008	-4.42254716
KRT18P18	-0.23577404	-1.907458727	0.121469446	0.842879008	-4.423668494
RFXAP	-0.318662	-1.906098698	0.121670995	0.842879008	-4.425195378
OR51A6P	0.438225697	1.905866437	0.12170545	0.842879008	-4.425456135
LRRC24	-0.944515093	-1.904565881	0.121898574	0.842879008	-4.426916262
ACTL7A	0.344869041	1.904236895	0.121947478	0.842879008	-4.427285614
SCT	-0.451452647	-1.903669583	0.122031857	0.842879008	-4.427922536
TMEM170B	-0.394832731	-1.902802115	0.122160999	0.842879008	-4.428896448
NIM1K	0.49166832	1.901567335	0.122345072	0.842879008	-4.430282747
ARL2-SNX15	0.585445306	1.901399404	0.122370129	0.842879008	-4.430471285
RPL21P1	-0.368823332	-1.901304366	0.122384312	0.842879008	-4.430577986
RPL17P50	0.612909064	1.901182469	0.122402506	0.842879008	-4.430714842
MTND3P17	0.633596256	1.89991958	0.122591166	0.842879008	-4.432132709
LOC100422637	0.381569178	1.899490619	0.122655317	0.842879008	-4.432614312
RPL13AP19	-0.225013221	-1.899416194	0.122666451	0.842879008	-4.432697871
FZD2	-0.582856768	-1.899245355	0.122692012	0.842879008	-4.432889676
HNRNPA1P70	-0.490899497	-1.899119174	0.122710896	0.842879008	-4.433031342
RPL34P27	0.620500666	1.89769689	0.122923954	0.842879008	-4.434628176
PPP1R11	-0.755988277	-1.896284445	0.123135925	0.842879008	-4.43621397
RAD54L2P1	0.474834746	1.895799077	0.123208855	0.842879008	-4.436758908
CHP1P3	-0.466167742	-1.893372786	0.123574106	0.842879008	-4.439482989
BRWD1P3	-0.411361463	-1.89263238	0.123685793	0.842879008	-4.440314271
MOB1AP1	0.602852364	1.891561694	0.12384749	0.842879008	-4.44151637
FPGT-TNNI3K	-0.109707237	-1.890451142	0.124015442	0.842879008	-4.44276323
EVPL	-0.373610154	-1.890059495	0.12407473	0.842879008	-4.443202948
LOC729532	0.350867663	1.888132815	0.124366825	0.842879008	-4.445366107
IFNNP1	0.581413682	1.887721163	0.124429328	0.842879008	-4.445828284
IGKV2D-18	0.560310489	1.887053273	0.124530807	0.842879008	-4.44657815
LOC100419713	0.574613184	1.886491755	0.124616191	0.842879008	-4.447208587
RPL9P30	0.957898147	1.886403189	0.124629663	0.842879008	-4.447308023
OR6B2	0.397057322	1.886207542	0.124659431	0.842879008	-4.447527683
GPR20	-0.468565191	-1.8861076	0.12467464	0.842879008	-4.447639891
SAMM50P1	0.298165813	1.885633502	0.124746815	0.842879008	-4.448172179
B3GNT7	0.577353365	1.885434908	0.124777061	0.842879008	-4.448395147
UBE2L5	1.380037154	1.88433969	0.124944004	0.842879008	-4.449624787
ULBP1	0.667151941	1.883300678	0.125102596	0.842879008	-4.450791318
TBX21	-0.165632205	-1.882932772	0.125158803	0.842879008	-4.451204378
TMEM59L	0.300792064	1.881736556	0.12534174	0.842879008	-4.452547404
RPEP6	0.618424798	1.881169612	0.125428541	0.842879008	-4.453183927
RPL37P17	0.998396152	1.88079347	0.125486164	0.842879008	-4.453606231
CAMK2N2	0.298084725	1.880024105	0.125604114	0.842879008	-4.454470013
LTO1P1	0.52144062	1.87979391	0.125639428	0.842879008	-4.454728459
TRBV10-2	-0.391713479	-1.879520032	0.125681456	0.842879008	-4.455035947
KERA	-1.375060878	-1.878512343	0.12583622	0.842879008	-4.456167296
IGHV3-43	-2.121618172	-1.877764348	0.125951229	0.842879008	-4.45700708
TRIM59-IFT80	-0.461843653	-1.877660207	0.12596725	0.842879008	-4.457124
LOC100420580	0.218683751	1.877427923	0.126002993	0.842879008	-4.457384788
GZMA	-0.938461619	-1.876060143	0.126213675	0.842879008	-4.458920404
CUBNP3	0.158051685	1.876009293	0.126221515	0.842879008	-4.458977494
RPL15P11	0.511946567	1.875244949	0.126339418	0.842879008	-4.459835623
RPL23P7	0.4924266	1.874181173	0.126503702	0.842879008	-4.461029921
HUNK	0.352168312	1.874122813	0.126512721	0.842879008	-4.461095441
ZNF879	-0.235456145	-1.873907022	0.126546077	0.842879008	-4.461337707
ARL2	-0.941292159	-1.873859223	0.126553467	0.842879008	-4.461391371
BNIP3P33	0.80123474	1.873040215	0.126680155	0.842879008	-4.462310862
KRTAP6-3	0.499936898	1.872586267	0.126750432	0.842879008	-4.462820503
RPS18P2	0.904469832	1.872581713	0.126751137	0.842879008	-4.462825615
CBL	-0.419550345	-1.872135864	0.126820201	0.842879008	-4.463326161
RPL23AP16	0.478344928	1.871398283	0.126934541	0.842879008	-4.464154227
OR5J7P	0.476830364	1.871097406	0.126981214	0.842879008	-4.464492014
PSMC1P3	0.14739437	1.870236476	0.127114865	0.842879008	-4.465458554
INKA1	-0.613825852	-1.869487103	0.127231318	0.842879008	-4.466299846
UBQLNL	0.282457964	1.86774054	0.12750317	0.842879008	-4.468260632
TOMM20P3	-0.406829431	-1.867681059	0.127512439	0.842879008	-4.468327408
PTGES3P5	0.459381836	1.867588833	0.127526812	0.842879008	-4.468430946
C4B	-1.211747247	-1.867442405	0.127549635	0.842879008	-4.468595332
STAC3	-0.780181	-1.867186677	0.127589506	0.842879008	-4.468882423
LYPD3	0.473152214	1.867130005	0.127598343	0.842879008	-4.468946045
C6orf226	-0.752539538	-1.866957274	0.127625283	0.842879008	-4.46913996
RPL26P13	0.455219545	1.866744664	0.127658451	0.842879008	-4.469378644
FGF9	0.348655127	1.865080737	0.127918341	0.842879008	-4.471246619
ASS1P1	-0.583855179	-1.864703393	0.127977356	0.842879008	-4.471670234
CCDC34P1	0.827192243	1.863839787	0.128112528	0.842879008	-4.472639731
OR52D1	0.377209085	1.863764007	0.128124396	0.842879008	-4.472724802
RPS3AP37	0.719854994	1.863006918	0.128243031	0.842879008	-4.473574714
SOD1P2	0.436761698	1.862948626	0.12825217	0.842879008	-4.473640153
LENG1	-0.649307228	-1.862845723	0.128268304	0.842879008	-4.473755672
TPSG1	-0.41976401	-1.862218417	0.12836671	0.842879008	-4.474459885
OLFML1	-0.823391624	-1.861841503	0.128425875	0.842879008	-4.474883004
BRINP2	0.310525651	1.861596575	0.128464337	0.842879008	-4.475157958
RPS18P7	0.42930616	1.861397874	0.128495549	0.842879008	-4.475381017
RPL21P114	0.425673835	1.860637631	0.12861504	0.842879008	-4.476234452
SLC6A14P3	0.423286553	1.860137191	0.128693761	0.842879008	-4.476796232
LOC100131785	0.422102742	1.859888743	0.128732861	0.842879008	-4.477075132
KRTAP1-4	-0.379937516	-1.859424458	0.128805963	0.842879008	-4.477596323
RARRES2P5	0.418591773	1.859148843	0.128849379	0.842879008	-4.477905718
HNRNPRP2	0.423968149	1.857672967	0.129082128	0.842879008	-4.479562462
PCDHB5	-0.352349709	-1.85711236	0.129170653	0.842879008	-4.480191765
DUTP4	0.408404765	1.856988632	0.129190199	0.842879008	-4.480330654
RPS3AP23	0.874976439	1.856945796	0.129196967	0.842879008	-4.48037874
RPL21P55	0.406208249	1.85651842	0.129264511	0.842879008	-4.480858481
RPL21P130	0.406208249	1.85651842	0.129264511	0.842879008	-4.480858481
RPL21P104	0.405119083	1.856285946	0.129301267	0.842879008	-4.48111944
MYO5BP2	0.577782616	1.855921565	0.129358901	0.842879008	-4.481528466
ANKRD45	0.294725106	1.855839863	0.129371828	0.842879008	-4.481620177
LOC101060158	0.401886507	1.855593509	0.129410813	0.842879008	-4.481896713
ATP5MGP3	1.331441355	1.855334416	0.129451827	0.842879008	-4.482187549
HNRNPA3P7	0.189550632	1.855302476	0.129456884	0.842879008	-4.482223402
LOC728506	0.043720185	1.855147318	0.129481453	0.842879008	-4.482397568
IFNK	-0.121206642	-1.854612992	0.1295661	0.842879008	-4.482997352
ZRANB1	-0.337812692	-1.854062663	0.129653343	0.842879008	-4.483615095
RPS4XP7	0.402895562	1.853375797	0.129762318	0.842879008	-4.484386095
RPS4XP13	0.451597649	1.851073087	0.130128356	0.842879008	-4.486970815
RPL7AP58	0.391350059	1.850986886	0.130142079	0.842879008	-4.48706757
LOC646216	0.388819817	1.850460279	0.130225949	0.842879008	-4.487658658
LOC100419356	0.423539014	1.850280029	0.13025467	0.842879008	-4.487860979
CD8B2	0.273998222	1.850173511	0.130271646	0.842879008	-4.487980539
TAS2R8	0.226536117	1.849796846	0.130331692	0.842879008	-4.488403321
MTCYBP43	0.396840427	1.849692867	0.130348273	0.842879008	-4.48852003
SAA2	-0.124448935	-1.849084503	0.130445331	0.842879008	-4.489202873
LOC100422638	0.369490129	1.848535779	0.130532939	0.842879008	-4.489818769
TTC4	-0.555864884	-1.848483703	0.130541256	0.842879008	-4.489877221
UCN2	0.352181803	1.84791996	0.130631332	0.842879008	-4.49050997
NIFKP7	0.375712726	1.847709221	0.130665021	0.842879008	-4.490746503
PROKR2	0.377359868	1.847420845	0.130711136	0.842879008	-4.491070175
PPIAP86	0.364158311	1.847352959	0.130721994	0.842879008	-4.49114637
C19orf18	-0.544020249	-1.846517148	0.130855759	0.842879008	-4.492084472
NUDT11	0.37468804	1.846423631	0.130870734	0.842879008	-4.492189434
CNRIP1	-0.640997845	-1.845809545	0.130969117	0.842879008	-4.492878666
RPSAP28	0.35786835	1.84390441	0.131274831	0.842879008	-4.495016897
H2AC13	1.303640957	1.842849262	0.131444471	0.842879008	-4.496201114
OSBPL11	-0.428357933	-1.842848876	0.131444533	0.842879008	-4.496201547
HNRNPA1P45	0.624008671	1.842713183	0.131466365	0.842879008	-4.496353837
OR1AA1P	0.374124	1.841110355	0.131724542	0.842879008	-4.498152687
ATXN1L	-0.608588099	-1.840311989	0.131853338	0.842879008	-4.499048673
RRM2P4	0.330782743	1.839783407	0.131938683	0.842879008	-4.49964188
RPL9P27	0.329346627	1.839451833	0.131992249	0.842879008	-4.50001399
PPIAP51	-1.091556146	-1.839392406	0.132001852	0.842879008	-4.500080683
P2RX1	-1.10626676	-1.839183604	0.132035598	0.842879008	-4.50031501
ZNF285	-0.611138125	-1.838969006	0.132070291	0.842879008	-4.500555841
NLRP10	0.370339639	1.837556791	0.132298831	0.842879008	-4.502140666
HMGB1P36	0.320988077	1.837510171	0.132306382	0.842879008	-4.502192984
MTCYBP21	0.333147416	1.837320775	0.132337066	0.842879008	-4.502405525
THAP12	-0.624346813	-1.837164768	0.132362346	0.842879008	-4.502580598
PPP1R2	-0.385807833	-1.837085238	0.132375235	0.842879008	-4.502669846
RPS7P12	0.316967193	1.836569659	0.132458825	0.842879008	-4.503248428
GAPDHP57	0.314994666	1.836108256	0.132533679	0.842879008	-4.503766208
PLPP3	-0.985418815	-1.835830795	0.132578713	0.842879008	-4.504077569
MTCO3P9	0.671620537	1.835427726	0.132644162	0.842879008	-4.504529883
OR4T1P	0.586355387	1.835039863	0.132707175	0.842879008	-4.504965128
SOCS3	-1.664669098	-1.834119914	0.132856755	0.842879008	-4.505997448
AMY2B	-1.070406348	-1.833108657	0.133021386	0.842879008	-4.507132209
BNIP3P3	0.677107956	1.832954524	0.133046497	0.842879008	-4.507305164
CTR9	-0.535798307	-1.832788607	0.133073533	0.842879008	-4.507491341
PCDHGA1	0.283669267	1.832281173	0.133156257	0.842879008	-4.508060735
RPL31P11	0.343007132	1.831660256	0.133257554	0.842879008	-4.508757462
ATP6V1E2	0.273797804	1.830406733	0.133462301	0.842879008	-4.510164003
MTCYBP45	0.891646064	1.830201722	0.133495818	0.842879008	-4.510394036
MARK2P14	0.289215012	1.829949432	0.133537077	0.842879008	-4.510677118
ZNF460	-0.607792056	-1.829358322	0.133633798	0.842879008	-4.511340366
HLA-E	-1.518669329	-1.829214788	0.133657295	0.842879008	-4.511501416
AK4P5	0.2859511	1.829153304	0.133667361	0.842879008	-4.511570402
PIGUP1	0.94488849	1.829057971	0.133682971	0.842879008	-4.511677368
RPLP0P2	-0.321298166	-1.827776413	0.133892999	0.842879008	-4.513115287
GCNT4	0.335794455	1.826257737	0.134142335	0.842879008	-4.514819203
RHOU	-1.310661739	-1.826010613	0.134182953	0.842879008	-4.515096465
SEPTIN7P8	0.673253114	1.8254988	0.134267119	0.842879008	-4.515670691
RPSAP57	0.581864612	1.824676504	0.134402457	0.842879008	-4.516593246
ZKSCAN7P1	0.266419208	1.824325138	0.13446033	0.842879008	-4.516987447
TPMTP4	0.264107559	1.823743554	0.134556179	0.842879008	-4.517639926
VN1R57P	0.263650068	1.823626027	0.134575557	0.842879008	-4.517771779
LOC100420186	0.539973526	1.823039042	0.134672384	0.842879008	-4.518430306
TRIM60P16	0.256974137	1.821934828	0.134854728	0.842879008	-4.519669078
INSM1	0.270030173	1.821865071	0.134866255	0.842879008	-4.519747334
MESP1	0.134578004	1.821674076	0.134897824	0.842879008	-4.5199616
GOLGA8N	-0.207040389	-1.821558513	0.134916929	0.842879008	-4.520091243
MRPL54	-0.633078129	-1.820538386	0.135085698	0.842879008	-4.521235642
LOC100420765	0.250216507	1.820197687	0.135142111	0.842879008	-4.521617838
LIPK	0.251998489	1.819460779	0.135264215	0.842879008	-4.522444492
RPS6P23	0.245377774	1.818941694	0.135350295	0.842879008	-4.523026786
IL12A	-0.143445067	-1.818747236	0.135382557	0.842879008	-4.523244921
SNAI3	-0.510830224	-1.818180673	0.135476599	0.842879008	-4.523880462
GAPDHP62	0.589271611	1.818040381	0.135499896	0.842879008	-4.524037833
KLRF2	0.241870569	1.818022321	0.135502896	0.842879008	-4.524058092
MYMK	-0.28954144	-1.817648687	0.135564964	0.842879008	-4.524477209
RPL5P14	1.02265544	1.816850439	0.135697668	0.842879008	-4.525372614
CPSF1P2	0.23734805	1.816826163	0.135701706	0.842879008	-4.525399844
IGHV4-61	-2.169246957	-1.816117827	0.135819581	0.842879008	-4.526194379
KRTAP9-1	0.233707309	1.815851983	0.135863848	0.842879008	-4.526492571
GJA8	0.237829622	1.815834919	0.13586669	0.842879008	-4.526511711
CSAG4	0.23299309	1.815664218	0.135895122	0.842879008	-4.526703182
SLC26A2	0.357304491	1.813030565	0.136334583	0.842879008	-4.529657162
FBXO45	0.841364986	1.811753844	0.136548155	0.842879008	-4.531089094
TMEM30B	-1.07737789	-1.811454356	0.136598304	0.842879008	-4.531424983
ANKRD22	0.53247318	1.811357507	0.136614525	0.842879008	-4.531533603
SALL4P1	0.226197164	1.811108874	0.136656179	0.842879008	-4.531812454
SSR1P1	0.21372605	1.810339508	0.136785154	0.842879008	-4.532675311
FOXD2	0.260782064	1.809862737	0.136865143	0.842879008	-4.533210009
RPL9P12	0.50314947	1.809596759	0.136909788	0.842879008	-4.5335083
RPL12P3	1.285890283	1.809279211	0.136963109	0.842879008	-4.533864423
SVIP	-0.452980406	-1.808430052	0.137105801	0.842879008	-4.534816719
OCSTAMP	0.590439764	1.808334069	0.13712194	0.842879008	-4.534924358
EEF1A1P36	0.355548957	1.807415461	0.137276496	0.842879008	-4.53595451
COTL1	-0.538062542	-1.806977472	0.137350252	0.842879008	-4.536445673
FOXE3	0.37148343	1.806364883	0.137453479	0.842879008	-4.537132622
RPLP0P7	0.635543729	1.805354342	0.137623942	0.842879008	-4.538265803
RPL5P17	0.196403747	1.805249997	0.137641556	0.842879008	-4.53838281
RPSAP5	0.194651884	1.804715583	0.137731804	0.842879008	-4.538982064
NFAM1	0.73923729	1.803292376	0.137972447	0.842879008	-4.540577901
RBMY2YP	0.187947198	1.802633129	0.138084064	0.842879008	-4.54131709
TGIF2LY	0.18767683	1.802341639	0.138133447	0.842879008	-4.541643922
MTND1P33	0.18679851	1.802270835	0.138145444	0.842879008	-4.54172331
KRT8P28	0.375621304	1.801469694	0.138281275	0.842879008	-4.542621568
HNRNPA0	-0.738297236	-1.800809005	0.138393397	0.842879008	-4.54336233
NRROS	-0.547364916	-1.800566466	0.138434581	0.842879008	-4.543634261
RBMY2TP	0.180192468	1.800139381	0.138507133	0.842879008	-4.544113096
ZNF454	0.899766399	1.798745312	0.138744227	0.842879008	-4.545676037
FAM204CP	1.132980821	1.798722718	0.138748073	0.842879008	-4.545701368
LOC100420018	0.239214315	1.797771618	0.138910077	0.842879008	-4.54676764
MTCO2P3	0.459226482	1.797086805	0.139026846	0.842879008	-4.547535358
RPL23AP20	0.459226482	1.797086805	0.139026846	0.842879008	-4.547535358
BEST4	0.090436727	1.796994798	0.139042542	0.842879008	-4.547638502
SLC18A3	0.29350469	1.796034693	0.139206442	0.842879008	-4.548714807
UTS2B	0.450977687	1.794533589	0.1394631	0.842879008	-4.550397519
RPL13P8	0.677420688	1.793797961	0.139589057	0.842879008	-4.551222114
MTCO2P20	0.656633503	1.793298602	0.139674626	0.842879008	-4.551781853
H3-2	-0.765059817	-1.793197107	0.139692025	0.842879008	-4.55189562
OR56B1	0.629173046	1.792851554	0.139751278	0.842879008	-4.552282949
SUMO2P16	-0.905608185	-1.792243362	0.13985563	0.842879008	-4.552964658
KRT8P45	0.461268923	1.791655353	0.139956597	0.842879008	-4.55362373
NKD1	-0.784850217	-1.79067608	0.140124915	0.842879008	-4.554721321
RPS16P2	0.432699384	1.789380088	0.140347995	0.842879008	-4.55617384
RPS14P1	-0.685155938	-1.787969491	0.140591221	0.842879008	-4.557754727
ZNF415P1	0.210437707	1.787235258	0.140717997	0.842879008	-4.558577566
RTEL1P1	-0.337647752	-1.787046339	0.140750636	0.842879008	-4.558789281
RPL34P20	-0.649820516	-1.786367788	0.140867931	0.842879008	-4.559549692
RPL37P12	-0.497018344	-1.78634789	0.140871373	0.842879008	-4.559571991
TMED6	0.353517341	1.786321578	0.140875923	0.842879008	-4.559601477
TNFAIP8	-0.40468866	-1.786311033	0.140877747	0.842879008	-4.559613293
CAPZA1P3	0.456601836	1.78545701	0.14102553	0.842879008	-4.560570317
MTCYBP20	0.569270114	1.785182884	0.141073	0.842879008	-4.560877499
RPL34P22	-0.658344436	-1.78510121	0.141087146	0.842879008	-4.560969021
ZSCAN23	0.33932191	1.784932185	0.141116427	0.842879008	-4.561158425
TMEM30CP	0.415059371	1.784189136	0.141245224	0.842879008	-4.561991049
RPL31P8	1.124260585	1.783426714	0.141377506	0.842879008	-4.562845358
MLNR	-0.093320048	-1.782251289	0.141581697	0.842879008	-4.564162395
CELP	0.132931337	1.78173076	0.14167222	0.842879008	-4.564745617
LOC100421093	0.305591958	1.781297492	0.141747613	0.842879008	-4.565231059
CHCHD4P5	-0.84987645	-1.781261529	0.141753873	0.842879008	-4.565271352
GEM	-0.758467679	-1.780161268	0.141945527	0.842879008	-4.566504068
NUMBL	-0.775730905	-1.777989292	0.142324651	0.842879008	-4.568937356
FAM83C	0.201223574	1.777792688	0.142359021	0.842879008	-4.569157604
KIR2DP1	0.124107859	1.777344977	0.14243732	0.842879008	-4.569659149
LIMD2	-0.653703887	-1.777048018	0.142489279	0.842879008	-4.56999181
GRK1	0.137842874	1.776262587	0.142626802	0.842879008	-4.570871651
RPL35P3	-0.708987576	-1.776189567	0.142639595	0.842879008	-4.570953447
ROM1	0.297563819	1.776052247	0.142663655	0.842879008	-4.571107269
RTL4	0.165469403	1.775949082	0.142681733	0.842879008	-4.571222833
LOC441666	-0.602636403	-1.774934344	0.142859681	0.842879008	-4.572359487
PPIAP84	0.383817445	1.774878817	0.142869425	0.842879008	-4.572421683
HAVCR1P2	0.666717784	1.773498902	0.143111798	0.842879008	-4.573967308
SPANXN1	0.248671785	1.773134205	0.143175926	0.842879008	-4.574375785
OR2F2	0.485970639	1.772846016	0.143226622	0.842879008	-4.574698566
SIGLEC9	-0.280385094	-1.772409107	0.143303515	0.842879008	-4.575187909
ASCL2	-0.278301748	-1.77223617	0.143333963	0.842879008	-4.575381598
PRF1	-0.769210499	-1.77053482	0.143633864	0.842879008	-4.577287031
PGAM1P5	0.181656641	1.770108092	0.143709186	0.842879008	-4.577764924
AURKBP1	0.312234712	1.770075076	0.143715015	0.842879008	-4.577801898
CLCA2	0.408173179	1.769805071	0.143762697	0.842879008	-4.578104272
MTAPP2	0.708224476	1.769134366	0.143881213	0.842879008	-4.578855368
LOC401913	0.353083087	1.769121853	0.143883425	0.842879008	-4.57886938
KRT18P55	0.222136428	1.768251979	0.144037288	0.842879008	-4.579843484
IGHV3-72	-2.42623324	-1.767757364	0.144124851	0.842879008	-4.580397347
KRTAP1-1	0.350857544	1.767393463	0.144189309	0.842879008	-4.580804831
ALG10	0.269336361	1.766646741	0.144321669	0.842879008	-4.581640964
MTND4P10	-0.089761688	-1.765983555	0.144439328	0.842879008	-4.582383536
KLRC3	-0.289079591	-1.765827088	0.144467102	0.842879008	-4.582558729
JTBP1	1.048862196	1.764447825	0.14471217	0.842879008	-4.584103011
CCDC192	0.349170954	1.764373562	0.144725378	0.842879008	-4.584186157
LOC100420324	0.402622752	1.763066257	0.14495808	0.842879008	-4.585649776
SNRPFP4	1.379069689	1.762896625	0.144988304	0.842879008	-4.585839685
IGHV1-69	-2.089468503	-1.761605932	0.145218479	0.842879008	-4.587284608
DDX53	0.381505454	1.761288674	0.145275115	0.842879008	-4.587639763
RPS6P17	0.424278959	1.761034256	0.14532055	0.842879008	-4.587924568
MTND4P15	0.477703309	1.760809841	0.145360639	0.842879008	-4.588175783
DNAJB6P5	0.822768816	1.760740643	0.145373002	0.842879008	-4.588253244
NAPSA	0.861747513	1.759875018	0.145527756	0.842879008	-4.589222217
TMEM14A	0.601141913	1.759798126	0.14554151	0.842879008	-4.589308288
LOC100419684	0.445274716	1.758950304	0.145693261	0.842879008	-4.59025729
CCNG1P1	0.393280922	1.758127438	0.145840702	0.842879008	-4.591178322
B3GLCT	0.158689063	1.757716812	0.145914336	0.842879008	-4.59163792
ADRB2	-0.786522356	-1.757415695	0.145968356	0.842879008	-4.591974943
ARSH	0.159891773	1.755845777	0.146250337	0.842879008	-4.593731985
BPIFB5P	-0.11200098	-1.75538962	0.146332376	0.842879008	-4.594242487
OR6B1	0.604034223	1.755178267	0.146370403	0.842879008	-4.594479016
LOC100421580	0.678060198	1.755121474	0.146380623	0.842879008	-4.594542574
BATF3	-0.609871419	-1.754786502	0.146440918	0.842879008	-4.594917441
DNASE2B	0.641571486	1.754661817	0.146463367	0.842879008	-4.595056975
PCOLCE2	2.005023496	1.754144473	0.146556554	0.842879008	-4.595635918
SHCBP1	0.562926997	1.753489632	0.146674595	0.842879008	-4.59636871
GUCY2C	0.13204772	1.752710153	0.146815231	0.842879008	-4.597240945
GYS2	0.308494815	1.752573394	0.14683992	0.842879008	-4.597393974
IGFL4	0.308629151	1.751822506	0.146975554	0.842879008	-4.598234176
ZHX2	-0.474664862	-1.751191452	0.147089642	0.842879008	-4.598940267
RPS7P14	0.302143536	1.749785437	0.147344164	0.842879008	-4.600513384
H2AC8	-0.54640364	-1.749585646	0.147380368	0.842879008	-4.600736911
CLDND2	0.197968749	1.749505145	0.147394958	0.842879008	-4.600826974
RPL9P6	0.531237994	1.749303624	0.147431488	0.842879008	-4.601052434
OTOR	0.224607607	1.747143321	0.147823682	0.842879008	-4.603469199
TUBAP12	-0.596126255	-1.746335641	0.14797059	0.842879008	-4.604372693
RPL13AP22	0.2882231	1.745384705	0.148143748	0.842879008	-4.605436389
ZNF654	-0.393794021	-1.745231201	0.148171719	0.842879008	-4.605608089
HNRNPA3P3	0.130914272	1.745226149	0.14817264	0.842879008	-4.60561374
FOXE1	0.244738373	1.745055879	0.148203673	0.842879008	-4.605804193
CCKAR	0.48275161	1.744961084	0.148220953	0.842879008	-4.605910224
RPSAP29	0.33864748	1.744958894	0.148221352	0.842879008	-4.605912673
PRSS40B	0.386186045	1.74491586	0.148229197	0.842879008	-4.605960808
ZXDB	-0.19955499	-1.742889504	0.1485991	0.842879008	-4.608227204
FEM1AP1	0.080737465	1.742560738	0.148659204	0.842879008	-4.608594892
RPL17P27	0.586177789	1.742231806	0.148719364	0.842879008	-4.608962759
ZBED6CL	-0.720015191	-1.741242889	0.148900384	0.842879008	-4.610068691
ITIH6	1.052837125	1.740782723	0.148984694	0.842879008	-4.610583287
IRAK2	0.112422684	1.740559382	0.149025632	0.842879008	-4.610833041
OR56A4	0.632288953	1.739788296	0.149167058	0.842879008	-4.611695292
C22orf31	0.345138163	1.739686261	0.149185783	0.842879008	-4.611809389
SPC25	1.230449604	1.739295288	0.149257554	0.842879008	-4.61224657
CCDC102A	-0.74666991	-1.739031782	0.149305947	0.842879008	-4.612541213
MTND1P3	0.401230987	1.738728456	0.149361672	0.842879008	-4.612880377
RPS15AP13	0.577656772	1.738653546	0.149375437	0.842879008	-4.612964137
ARL14	0.222164564	1.738461007	0.149410824	0.842879008	-4.61317942
OR7E101P	0.621389902	1.737335787	0.1496178	0.842879008	-4.614437515
RPL23AP85	0.793801443	1.737320295	0.149620652	0.842879008	-4.614454836
PNMA1	-0.554877672	-1.737065567	0.149667549	0.842879008	-4.614739632
CCDC177	0.075607548	1.735544839	0.149947842	0.842879008	-4.616439785
RNASE13	0.417428119	1.735464955	0.149962581	0.842879008	-4.61652909
GPR42	-0.062242604	-1.735314399	0.149990363	0.842879008	-4.6166974
AQP11	-0.357969819	-1.734733261	0.15009765	0.842879008	-4.617347058
INO80B-WBP1	-0.716125754	-1.734147037	0.150205956	0.842879008	-4.618002377
MTND2P20	0.53776602	1.733718245	0.150285228	0.842879008	-4.618481695
RPL23AP48	0.654252892	1.732506363	0.150509503	0.842879008	-4.619836312
RPSAP46	0.26397719	1.732490171	0.150512502	0.842879008	-4.619854411
SNTN	0.286119588	1.732346342	0.150539143	0.842879008	-4.620015173
FAM24B-CUZD1	0.199326162	1.732314405	0.150545059	0.842879008	-4.62005087
CCDC184	0.324856372	1.732284397	0.150550618	0.842879008	-4.62008441
RPL5P24	0.33083814	1.731481598	0.150699419	0.842879008	-4.620981698
NYAP1	-0.235191845	-1.73128828	0.150735274	0.842879008	-4.621197763
OR7E29P	0.491156731	1.730962434	0.150795729	0.842879008	-4.621561944
RPS20P17	0.481833671	1.730892725	0.150808665	0.842879008	-4.621639854
HEXIM1	-0.630307634	-1.730393238	0.150901392	0.842879008	-4.622198089
CBLN4	0.68521334	1.729987911	0.150976682	0.842879008	-4.622651077
ASZ1	-0.064168721	-1.729017006	0.151157186	0.842879008	-4.623736102
SERPINB9	-0.502477765	-1.72875712	0.15120554	0.842879008	-4.624026524
MN1	-0.701578096	-1.728540731	0.151245813	0.842879008	-4.624268335
TAAR1	0.493296791	1.727708284	0.151400847	0.842879008	-4.625198551
PNMT	-0.247971423	-1.727081141	0.151517753	0.842879008	-4.625899319
IPMK	-0.368277013	-1.726924591	0.151546951	0.842879008	-4.626074244
TTL	0.514229595	1.726308542	0.151661902	0.842879008	-4.626762582
GRAMD4P1	0.348754443	1.725760237	0.151764289	0.842879008	-4.627375206
RPL4P4	0.391566566	1.725087886	0.151889936	0.842879008	-4.628126399
TRBV29-1	-0.554038246	-1.724503084	0.15199931	0.842879008	-4.628779751
LOC100419293	0.8203029	1.724155783	0.152064302	0.842879008	-4.629167751
INSRR	-0.969619533	-1.724045978	0.152084857	0.842879008	-4.629290421
IGKV1-12	-2.605520908	-1.723221047	0.152239368	0.842879008	-4.630211985
EPHB3	-0.94327067	-1.722620471	0.152351959	0.842879008	-4.630882881
RPS12P12	-0.922983888	-1.7223306	0.152406332	0.842879008	-4.631206683
RPL21P49	0.431155007	1.721735115	0.152518094	0.842879008	-4.631871855
LCN6	-0.586072662	-1.721637628	0.152536399	0.842879008	-4.631980749
HSPA6	-0.564098241	-1.721431369	0.152575135	0.842879008	-4.632211138
OR1F12	0.587138021	1.721204876	0.152617682	0.842879008	-4.632464125
CELSR2	-0.255833587	-1.721000712	0.152656045	0.842879008	-4.632692169
RPL13AP3	0.314355436	1.719709294	0.152898938	0.842879008	-4.634134562
OR52E2	0.723918771	1.718947211	0.153042458	0.842879008	-4.634985681
RPL17P48	0.439370293	1.718890262	0.153053189	0.842879008	-4.635049283
APOL5	-0.122961615	-1.718302406	0.153164001	0.842879008	-4.635705789
RPL21P135	0.718577964	1.718057242	0.153210239	0.842879008	-4.635979576
PPIAP30	0.536887038	1.718020005	0.153217263	0.842879008	-4.63602116
GPR25	-0.190439314	-1.716642527	0.153477336	0.842879008	-4.637559374
HIGD1AP8	1.15078992	1.716575944	0.153489919	0.842879008	-4.637633723
ABHD8	-0.530845502	-1.715326935	0.153726149	0.842879008	-4.639028353
MTND1P28	0.807114078	1.713584212	0.154056383	0.842879008	-4.640974064
DCAF8L1	0.199752342	1.713238434	0.154121992	0.842879008	-4.641360091
TMED8	0.234668854	1.712989014	0.154169335	0.842879008	-4.641638538
RNF125	-0.535783348	-1.712203719	0.154318494	0.842879008	-4.642515193
FSBP	-0.69945449	-1.712157935	0.154327195	0.842879008	-4.642566302
HSPA5P1	0.50273946	1.710032291	0.154731706	0.842879008	-4.644939002
WNT6	-0.07870071	-1.709373138	0.154857365	0.842879008	-4.645674696
LOC392555	0.392529399	1.707638704	0.155188512	0.842879008	-4.647610374
MRPL49P2	-0.284563217	-1.70633201	0.155438473	0.842879008	-4.649068528
S1PR4	-0.954483542	-1.705605464	0.155577635	0.842879008	-4.64987923
OR51Q1	0.692809702	1.70558351	0.155581842	0.842879008	-4.649903727
PCDHB11	0.515916068	1.705055192	0.155683119	0.842879008	-4.650493214
H1-3	-0.774722343	-1.703866977	0.155911143	0.842879008	-4.651818922
ISY1-RAB43	-0.785503815	-1.702813712	0.156113556	0.842879008	-4.652993971
RPL5P11	0.451421676	1.702357075	0.156201395	0.842879008	-4.653503378
TTC4P1	0.476014646	1.702215998	0.156228543	0.842879008	-4.653660756
RPL37P7	1.084214111	1.702028028	0.156264722	0.842879008	-4.653870442
KRT8P36	0.198372069	1.701503718	0.156365683	0.842879008	-4.654455309
ATP4B	0.241303958	1.700498017	0.156559528	0.842879008	-4.655577106
RPS16P4	0.339211121	1.700383274	0.15658166	0.842879008	-4.65570509
LOC107985122	0.120772413	1.69937905	0.156775494	0.842879008	-4.656825149
TUBAP13	-0.106013299	-1.699147019	0.156820316	0.842879008	-4.657083932
MTND6P19	1.222755902	1.698812406	0.156884976	0.842879008	-4.657457118
SDHAF4	0.469582548	1.698674633	0.156911607	0.842879008	-4.657610769
GCNT1P3	0.597656866	1.698397096	0.156965268	0.842879008	-4.65792029
SWSAP1	0.500349999	1.698384872	0.156967632	0.842879008	-4.657933922
RRM2P2	0.626862397	1.698120712	0.157018725	0.842879008	-4.658228517
LOC391711	0.3901462	1.697297964	0.157177968	0.842879008	-4.659146021
RPL22P19	0.62832715	1.697129177	0.157210657	0.842879008	-4.659334241
WNT3A	0.228359863	1.695579259	0.157511157	0.842879008	-4.66106249
CDHR4	1.185755717	1.695356372	0.157554419	0.842879008	-4.661311005
RPL36AP32	0.774554233	1.694660723	0.157689522	0.842879008	-4.662086618
TASL	-0.145937641	-1.694607791	0.157699807	0.842879008	-4.662145632
FZD4	-0.940615559	-1.694539525	0.157713072	0.842879008	-4.662221742
OR5AK2	0.383941949	1.694098277	0.157798842	0.842879008	-4.662713686
RFC3P1	0.565230994	1.693964266	0.157824901	0.842879008	-4.66286309
GPR22	0.328853324	1.693808785	0.15785514	0.842879008	-4.663036428
FAF2P1	0.416580733	1.69268373	0.158074125	0.842879008	-4.664290639
VCPIP1	-0.308517978	-1.692032454	0.158201034	0.842879008	-4.665016632
CDK2AP2	-0.542094988	-1.69087928	0.158426	0.842879008	-4.666302015
CCL2	-1.770654783	-1.69063806	0.1584731	0.842879008	-4.666570876
SGCG	0.711253079	1.690076153	0.158582872	0.842879008	-4.667197152
LOC100533653	0.159776377	1.688012126	0.158986759	0.842879008	-4.669497388
RPS18	-0.50776393	-1.687972427	0.158994538	0.842879008	-4.669541627
NUDT19	0.67680693	1.687460393	0.1590949	0.842879008	-4.6701122
G3BP1P1	0.38536706	1.686977917	0.159189528	0.842879008	-4.670649815
GBX2	0.212907537	1.686096915	0.159362469	0.842879008	-4.671631449
COA4	0.23557297	1.68544843	0.159489889	0.842879008	-4.672353962
CXCL1	-0.910362215	-1.68523549	0.159531752	0.842879008	-4.672591202
OR11K2P	0.854062538	1.685096585	0.159559066	0.842879008	-4.672745957
ZSWIM2	0.425153081	1.684372266	0.159701573	0.842879008	-4.673552896
LOC100129471	0.320193358	1.683776522	0.159818881	0.842879008	-4.674216558
DUX4L17	0.124495222	1.683745326	0.159825027	0.842879008	-4.674251311
MTCYBP16	0.483973137	1.68332769	0.159907319	0.842879008	-4.674716539
RPS11	-0.62774941	-1.68323034	0.159926507	0.842879008	-4.674824981
LOC731755	0.215211867	1.683170533	0.159938297	0.842879008	-4.674891602
VPS37D	-0.501353824	-1.683085297	0.159955101	0.842879008	-4.674986548
HOXD13	0.756583243	1.683063208	0.159959456	0.842879008	-4.675011154
PLET1	-0.24560259	-1.682595125	0.160051771	0.842879008	-4.675532549
QRSL1P1	0.363575646	1.682526297	0.16006535	0.842879008	-4.675609215
INTS6P1	0.330837362	1.682526064	0.160065396	0.842879008	-4.675609475
PRRT4	0.14904433	1.68211505	0.160146508	0.842879008	-4.676067283
MSL2	-0.380798857	-1.681917962	0.160185418	0.842879008	-4.676286804
HLA-L	-0.609477198	-1.681709741	0.160226536	0.842879008	-4.676518722
OR7E83P	0.231672271	1.681523419	0.160263338	0.842879008	-4.676726245
CX3CL1	-1.369549925	-1.681273228	0.16031277	0.842879008	-4.677004899
ATP23	-0.168272301	-1.680899746	0.16038659	0.842879008	-4.677420861
MTND2P6	0.63404512	1.680743511	0.160417481	0.842879008	-4.677594862
LOC100422528	0.739203833	1.679823215	0.160599565	0.842879008	-4.678619766
KCNA1	0.390541426	1.678694781	0.160823118	0.842879008	-4.67987636
MTND5P14	0.515798424	1.678317072	0.160898017	0.842879008	-4.680296942
RPS20P6	1.240496642	1.676745865	0.161209967	0.842879008	-4.682046349
PRAMEF6	0.282117981	1.675967568	0.16136472	0.842879008	-4.682912834
STS	-0.585029753	-1.67538599	0.161480458	0.842879008	-4.683560273
RPS3AP49	0.489219092	1.674633773	0.161630279	0.842879008	-4.684397629
HSPE1P24	1.587834851	1.674052243	0.161746201	0.842879008	-4.685044941
RPL7AP52	0.685964415	1.673988863	0.161758841	0.842879008	-4.68511549
H1-5	1.49883276	1.673966254	0.16176335	0.842879008	-4.685140655
NAT8B	-0.598846825	-1.673958786	0.161764839	0.842879008	-4.685148967
OR2A7	0.3408873	1.67207654	0.162140674	0.842879008	-4.687243901
LOC100289091	0.952481143	1.671737751	0.162208416	0.842879008	-4.687620937
GAPDHP16	0.409150507	1.670809108	0.162394249	0.842879008	-4.688654361
OR4B2P	0.56170904	1.67073686	0.162408716	0.842879008	-4.688734756
RPL22P3	0.700328619	1.670648545	0.162426402	0.842879008	-4.688833031
RPL7AP70	-0.33104557	-1.669860576	0.162584287	0.842879008	-4.689709832
POLRMTP1	-0.138855523	-1.669638194	0.162628874	0.842879008	-4.689957274
OR4L1	0.733802043	1.669033121	0.162750253	0.842879008	-4.690630507
ENPP4	-0.737316109	-1.669032435	0.16275039	0.842879008	-4.69063127
RPS18P6	0.946790737	1.668210679	0.162915384	0.842879008	-4.691545538
OR6C1	0.372321194	1.667993118	0.162959095	0.842879008	-4.691787581
TRBV7-6	-1.100315452	-1.666784021	0.163202237	0.842879008	-4.693132652
KBTBD11	0.417098629	1.665719322	0.163416648	0.842879008	-4.69431697
ATXN7L3B	-0.53916511	-1.665390299	0.163482965	0.842879008	-4.694682935
RBM27	-0.375981038	-1.665167369	0.163527914	0.842879008	-4.69493089
MTATP6P7	0.337303128	1.664869269	0.163588039	0.842879008	-4.695262445
SPATA48	0.356298647	1.664627425	0.163636834	0.842879008	-4.695531425
MTCO1P44	1.542677724	1.664584197	0.163645558	0.842879008	-4.695579503
C11orf53	0.330654944	1.664309621	0.163700978	0.842879008	-4.695884878
WASF1P1	0.654915879	1.664277572	0.163707448	0.842879008	-4.695920522
MARK2P4	0.438395193	1.664107983	0.163741689	0.842879008	-4.696109131
MRPL44	0.288585392	1.663968761	0.163769804	0.842879008	-4.696263964
PLN	-1.938858914	-1.663748553	0.163814283	0.842879008	-4.69650886
PRSS38	0.31529227	1.662805257	0.164004958	0.842879008	-4.697557859
TBCC	-0.480475592	-1.662788125	0.164008423	0.842879008	-4.69757691
RPL26P28	0.513429327	1.662529306	0.164060781	0.842879008	-4.697864716
SMIM2	0.381524002	1.662203956	0.164126621	0.842879008	-4.698226494
RAD23BP3	0.46861553	1.662202906	0.164126834	0.842879008	-4.698227662
RPS6P24	0.649739641	1.662115997	0.164144426	0.842879008	-4.698324299
KRT8P15	0.388007614	1.661820728	0.164204209	0.842879008	-4.698652617
ZNF518B	-0.228324618	-1.66140614	0.164288188	0.842879008	-4.699113594
PSME2P6	0.907352467	1.660893016	0.164392187	0.842879008	-4.699684109
KRTAP9-4	0.577666021	1.660766978	0.164417742	0.842879008	-4.69982424
SYPL1P2	-0.135069206	-1.659794246	0.164615109	0.842879008	-4.700905684
ECM1P1	0.47512752	1.659321196	0.164711178	0.842879008	-4.701431567
MTND5P28	0.401031734	1.658210887	0.164936889	0.842879008	-4.702665792
HCN2	-0.06569711	-1.657991537	0.164981517	0.842879008	-4.702909608
TRAV14DV4	-0.844770073	-1.657985197	0.164982807	0.842879008	-4.702916656
OXCT2P1	0.547618745	1.657393642	0.165103225	0.842879008	-4.703574167
RNASE2	-0.533004127	-1.655899047	0.165407867	0.842879008	-4.705235246
GPRIN1	0.112364848	1.655492974	0.165490735	0.842879008	-4.705686512
UGT2B26P	0.250572437	1.655430953	0.165503395	0.842879008	-4.705755434
RAET1M	0.389896382	1.654959434	0.16559968	0.842879008	-4.706279406
BPNT2P1	0.35273556	1.65326365	0.165946432	0.842879008	-4.708163642
C6orf120	-0.337633947	-1.653086864	0.165982624	0.842879008	-4.708360057
ACTR6P1	0.326980384	1.65224584	0.166154908	0.842879008	-4.709294418
LOC100420347	0.667474934	1.652035056	0.166198115	0.842879008	-4.709528583
MTCYBP34	0.593688669	1.651600506	0.166287228	0.842879008	-4.710011321
SPACA4	0.400229289	1.651328715	0.166342988	0.842879008	-4.710313241
MARCHF4	0.305989131	1.650692816	0.166473524	0.842879008	-4.711019602
POLR2I	0.511504858	1.650340279	0.166545936	0.842879008	-4.711411183
ENPP7P2	-0.2203556	-1.650213531	0.166571979	0.842879008	-4.711551967
TIGD6	0.379270008	1.650082827	0.166598838	0.842879008	-4.711697141
NDUFB5P1	0.41423285	1.650073412	0.166600773	0.842879008	-4.711707599
ACADS	-0.611643205	-1.647952964	0.167037144	0.842879008	-4.714062559
SIX4	0.704186208	1.64690802	0.167252613	0.842879008	-4.715222893
A4GNT	0.434662027	1.646602989	0.167315564	0.842879008	-4.715561587
TMEM35B	-0.634649606	-1.646327097	0.167372522	0.842879008	-4.715867916
KLF2	-1.812738936	-1.646264316	0.167385486	0.842879008	-4.715937622
NIFKP3	0.307661753	1.644460164	0.167758471	0.842879008	-4.717940601
LOC100420746	0.849874272	1.644189407	0.16781452	0.842879008	-4.718241166
RPL7AP69	0.3307991	1.643338123	0.167990865	0.842879008	-4.719186119
RPS4XP12	0.3198158	1.643064647	0.168047556	0.842879008	-4.71948967
TIFAB	-0.177074269	-1.642989681	0.1680631	0.842879008	-4.719572878
FBP2	-0.112372298	-1.642062104	0.168255548	0.842879008	-4.720602394
OR9A4	0.746442957	1.641929639	0.168283049	0.842879008	-4.720749408
DDX18P1	0.188734822	1.641176593	0.168439477	0.842879008	-4.721585132
RPL6P11	0.468760099	1.640228822	0.168636565	0.842879008	-4.72263687
RPL36AP29	-0.743910263	-1.639629961	0.168761218	0.842879008	-4.723301374
GPX7	0.713351467	1.639081531	0.168875455	0.842879008	-4.723909882
BASP1	-0.569093914	-1.638689836	0.168957094	0.842879008	-4.724344467
INHBB	-0.624765034	-1.638383461	0.169020977	0.842879008	-4.724684377
NPIPA8	0.268159836	1.638087122	0.169082791	0.842879008	-4.725013142
E2F4	-0.638147778	-1.637923312	0.169116971	0.842879008	-4.725194872
MTCO1P14	0.640539427	1.6360035	0.169518068	0.842879008	-4.727324483
MTCO3P44	0.759338586	1.635882747	0.169543329	0.842879008	-4.727458418
TRAV1-1	-0.531515814	-1.635017433	0.169724458	0.842879008	-4.728418147
MCHR1	0.427888171	1.634177856	0.169900387	0.842879008	-4.729349251
MRPS9	-0.338712812	-1.6333618	0.170071565	0.842879008	-4.730254192
MTND2P14	-0.666240762	-1.633141289	0.170117851	0.842879008	-4.730498708
VAV1	-0.879535696	-1.632464911	0.170259901	0.842879008	-4.731248682
TRBV7-3	0.606086158	1.632204278	0.170314671	0.842879008	-4.731537661
SLC7A5	0.37406638	1.632078152	0.170341181	0.842879008	-4.731677501
RPL21P111	0.499217042	1.631791156	0.170401521	0.842879008	-4.731995696
FZD9	0.44489899	1.631212779	0.170523188	0.842879008	-4.732636921
NFIL3	-1.174076524	-1.631212749	0.170523194	0.842879008	-4.732636954
ECM1P2	0.462635708	1.630316516	0.170711899	0.842879008	-4.733630496
SPTY2D1OS	-0.110424779	-1.630287527	0.170718006	0.842879008	-4.733662631
MTCO1P25	0.674051686	1.629557676	0.170871841	0.842879008	-4.734471655
DEFB132	0.369577358	1.629308701	0.170924351	0.842879008	-4.734747624
OR5D15P	0.79493596	1.628941819	0.171001758	0.842879008	-4.735154271
HINT3	-0.446810334	-1.628937365	0.171002698	0.842879008	-4.735159207
IGHV3-48	-2.894711519	-1.628368005	0.171122896	0.842879008	-4.735790247
MTNR1A	0.137165576	1.628318915	0.171133263	0.842879008	-4.735844653
TUBB8P10	0.138296627	1.628250402	0.171147734	0.842879008	-4.735920585
ERVMER34-1	0.394649279	1.627771254	0.171248968	0.842879008	-4.736451604
MMP9	2.261395536	1.627050108	0.171401447	0.842879008	-4.737250767
FITM2	0.404037041	1.627022672	0.17140725	0.842879008	-4.737281171
IQCF3	0.40955324	1.62696064	0.171420373	0.842879008	-4.737349911
RHBDF1P1	0.168696699	1.626630518	0.171490228	0.842879008	-4.737715724
HMGB3P27	0.779016321	1.62621948	0.171577244	0.842879008	-4.738171183
OR2W4P	0.792494052	1.625991216	0.171625587	0.842879008	-4.738424107
KCNV1	0.030789062	1.625502373	0.171729163	0.842879008	-4.73896574
STK38	-0.546468683	-1.625247267	0.17178324	0.842879008	-4.739248384
LOC100286997	0.764500188	1.625185242	0.17179639	0.842879008	-4.739317103
ENO1P1	0.270782142	1.62472341	0.17189434	0.842879008	-4.739828765
MTND1P11	0.610647093	1.624280775	0.171988272	0.842879008	-4.740319135
NACC2	-0.158499138	-1.623673089	0.172117313	0.842879008	-4.740992318
TECRP2	0.620185739	1.623626365	0.172127239	0.842879008	-4.741044076
LCMT2	-0.248967216	-1.623421656	0.172170733	0.842879008	-4.741270838
KRT18P68	0.179669572	1.623232482	0.172210937	0.842879008	-4.741480386
SLC9A3P3	0.156204263	1.622591235	0.172347286	0.842879008	-4.742190666
XRCC6P3	0.254444115	1.622484026	0.172370093	0.842879008	-4.742309412
WBP2P1	0.498387076	1.622413153	0.172385172	0.842879008	-4.742387911
MRAP2	-0.62629968	-1.622087673	0.172454436	0.842879008	-4.742748404
MRGPRX5P	0.187518723	1.621900224	0.17249434	0.842879008	-4.742956012
MRGPRX10P	0.18815111	1.621788879	0.172518047	0.842879008	-4.74307933
UBE2R2	-0.380562438	-1.62152167	0.172574953	0.842879008	-4.743375265
RPS6P26	0.504264779	1.621455978	0.172588946	0.842879008	-4.743448017
ATG14	-0.44274079	-1.620818667	0.17272476	0.842879008	-4.744153802
B9D2	0.355623138	1.620532622	0.172785753	0.842879008	-4.744470564
MTCYBP29	0.519152274	1.620007145	0.172897855	0.842879008	-4.745052444
MTND1P14	0.60814996	1.619542422	0.172997058	0.842879008	-4.745567021
SMARCE1P5	-0.437325503	-1.619057829	0.173100565	0.842879008	-4.746103572
LOC100421658	0.540005573	1.61892468	0.173129015	0.842879008	-4.746250991
MRPL46	-0.22354768	-1.618637033	0.173190495	0.842879008	-4.746569461
TBC1D12	-0.525145203	-1.618492025	0.173221496	0.842879008	-4.746730004
BCL7B	-0.596969761	-1.618467961	0.173226641	0.842879008	-4.746756646
SYCE2	0.32429886	1.617951457	0.173337114	0.842879008	-4.747328461
MRGPRG	0.208817022	1.617908093	0.173346392	0.842879008	-4.747376467
PHBP4	0.277295683	1.61783928	0.173361116	0.842879008	-4.747452646
MTND1P24	0.211191221	1.617438828	0.173446828	0.842879008	-4.747895953
SETSIP	0.555335361	1.617396621	0.173455864	0.842879008	-4.747942675
HNRNPA1P49	0.51006242	1.61688783	0.173564832	0.842879008	-4.748505885
LOC100420707	0.549477079	1.616768658	0.173590365	0.842879008	-4.748637798
KRT18P67	-0.085486144	-1.616642999	0.173617293	0.842879008	-4.74877689
PAPOLB	0.40090235	1.615882804	0.173780283	0.842879008	-4.74961831
RPL36AP26	0.908027997	1.615872198	0.173782558	0.842879008	-4.749630049
RPL12P5	0.724661224	1.614867952	0.173998114	0.842879008	-4.750741487
CCDC96	0.361120454	1.614405875	0.174097387	0.842879008	-4.751252843
RPLP2	-0.681547202	-1.614085701	0.174166208	0.842879008	-4.751607148
BRCC3P1	0.278493921	1.613907379	0.174204549	0.842879008	-4.751804472
NME2P2	0.718082292	1.613150954	0.174367286	0.842879008	-4.752641465
THAP10	0.12485396	1.612649163	0.174475325	0.842879008	-4.753196662
OR6T1	0.368848301	1.612560111	0.174494506	0.842879008	-4.753295189
FRG2IP	0.234944836	1.612463625	0.17451529	0.842879008	-4.75340194
LRRC38	0.344124281	1.612168022	0.174578982	0.842879008	-4.753728983
OR52E7P	0.739017989	1.611822397	0.174653482	0.842879008	-4.754111354
IHH	0.907090958	1.61178391	0.17466178	0.842879008	-4.754153931
FTH1P2	0.18233376	1.61129197	0.174767879	0.842879008	-4.754698146
LOC646665	-0.082894748	-1.611230991	0.174781035	0.842879008	-4.754765603
NFYB	-0.468052532	-1.611217758	0.17478389	0.842879008	-4.754780241
OR6M3P	0.503620334	1.610704846	0.174894591	0.842879008	-4.755347619
PRADC1	-0.409848547	-1.610249705	0.174992883	0.842879008	-4.755851064
EFNB3	0.270558377	1.609877707	0.175073261	0.842879008	-4.756262522
TXNIP	-1.110998317	-1.609822075	0.175085285	0.842879008	-4.756324053
KRTAP13-1	0.247482586	1.609682942	0.175115359	0.842879008	-4.756477939
ZNF699	-0.356204841	-1.609589733	0.17513551	0.842879008	-4.75658103
SBF1P2	0.05733701	1.609465528	0.175162365	0.842879008	-4.756718403
LETM1P1	0.286417492	1.608485733	0.175374358	0.842879008	-4.757801995
ELOA2	0.264097901	1.608360324	0.175401511	0.842879008	-4.757940681
TRBV28	-0.879455991	-1.608344931	0.175404844	0.842879008	-4.757957704
IGHA2	-2.367346068	-1.608180325	0.17544049	0.842879008	-4.758139733
PRR15L	0.235525571	1.608029045	0.175473258	0.842879008	-4.758307022
TECTB	0.292399185	1.607629448	0.17555984	0.842879008	-4.758748893
VPS26CP1	0.445695937	1.607267971	0.1756382	0.842879008	-4.759148594
TMEM176A	-1.343112478	-1.607217915	0.175649054	0.842879008	-4.759203943
LTV1	-0.293344195	-1.606814266	0.175736603	0.842879008	-4.759650253
ACTG1P16	0.486838935	1.606662804	0.175769465	0.842879008	-4.759817717
TMEM102	0.263306342	1.605615047	0.175996966	0.842879008	-4.760976092
FAM47B	0.295826216	1.605327046	0.176059552	0.842879008	-4.761294476
CABYRP1	0.365132964	1.604444755	0.176251425	0.842879008	-4.762269773
CCDC188	-0.365775094	-1.603666993	0.17642074	0.842879008	-4.76312944
RPL34P28	-0.600378609	-1.603532253	0.176450089	0.842879008	-4.763278361
RPL13AP20	0.406915175	1.603435263	0.176471219	0.842879008	-4.763385558
HNRNPCP10	0.447048272	1.603193897	0.176523812	0.842879008	-4.763652318
GPR149	0.497978558	1.603020165	0.176561677	0.842879008	-4.763844325
LOC100128334	0.286106882	1.600608043	0.177088255	0.842879008	-4.76650976
RPS2P29	-0.216283353	-1.600203141	0.177176802	0.842879008	-4.766957109
LOC342443	0.42293534	1.599523444	0.177325544	0.842879008	-4.767708012
OR10W1	0.407812621	1.599449087	0.177341824	0.842879008	-4.767790155
RPL5P28	0.428411418	1.599438569	0.177344127	0.842879008	-4.767801774
MBL3P	0.291101886	1.599384711	0.17735592	0.842879008	-4.767861272
BARHL2	0.313011981	1.59899772	0.177440678	0.842879008	-4.768288769
MRPS18CP7	0.662266988	1.598459864	0.177558547	0.842879008	-4.768882891
UBTFL9	0.428573203	1.598248144	0.177604966	0.842879008	-4.769116749
CLNS1AP1	0.299264291	1.597889516	0.177683622	0.842879008	-4.769512863
BCL7A	-0.540261921	-1.597779779	0.177707697	0.842879008	-4.769634066
SPRR2D	0.29915216	1.597384711	0.177794398	0.842879008	-4.770070403
TNFRSF13C	-0.741014946	-1.596854545	0.177910814	0.842879008	-4.770655917
RPL24P5	0.795337197	1.596182239	0.178058553	0.842879008	-4.771398356
AKR1B1P1	-0.224835797	-1.596088845	0.178079086	0.842879008	-4.771501489
GCNT2P1	0.466907396	1.596066729	0.178083949	0.842879008	-4.771525911
DUXAP1	0.504228093	1.595764124	0.178150496	0.842879008	-4.771860059
RPL5P7	0.555265631	1.595692882	0.178166167	0.842879008	-4.771938724
LOC751837	-1.099121202	-1.595561237	0.178195128	0.842879008	-4.772084087
RPS10P24	-0.409338605	-1.59505586	0.178306351	0.842879008	-4.772642102
RNF139	-0.481760551	-1.59480562	0.17836145	0.842879008	-4.772918393
RPL17P26	0.936165486	1.593408419	0.178669406	0.842879008	-4.774460897
RPL31P48	0.660702249	1.592516617	0.178866248	0.842879008	-4.775445303
DSCC1	0.253394911	1.592167408	0.178943386	0.842879008	-4.775830745
KIFC1	0.524102653	1.591999226	0.178980549	0.842879008	-4.776016371
RAB3D	-0.583663925	-1.591245176	0.179147263	0.842879008	-4.776848584
TUBAP8	-0.127170179	-1.59092799	0.179217437	0.842879008	-4.777198626
NF1P12	0.325814722	1.590610493	0.179287707	0.842879008	-4.777548998
EIF3LP1	0.467814043	1.589838896	0.179458598	0.842879008	-4.77840043
RARRES2P6	0.629325006	1.589696837	0.179490078	0.842879008	-4.778557179
OR10J8P	0.492750156	1.587678187	0.179938017	0.842879008	-4.780784268
LOC100133029	0.379083664	1.587487887	0.179980302	0.842879008	-4.780994189
GOLGA8K	-0.295801275	-1.587311693	0.180019462	0.842879008	-4.781188545
KRTAP4-7	0.48850632	1.587103798	0.180065679	0.842879008	-4.781417863
TMEM211	0.207201422	1.586854305	0.180121159	0.842879008	-4.78169306
TM4SF18	0.599797265	1.586708961	0.180153488	0.842879008	-4.781853373
RPSAP7	0.36189839	1.586010329	0.180308963	0.842879008	-4.782623919
RPL7P47	0.343985857	1.585854837	0.180343585	0.842879008	-4.782795407
RPL26P34	0.614898335	1.585838169	0.180347297	0.842879008	-4.78281379
RPL21P65	0.842704685	1.584803089	0.180577944	0.842879008	-4.783955266
RPL21P7	0.693067423	1.584578708	0.180627982	0.842879008	-4.784202691
RTP5	0.074259834	1.584281904	0.180694192	0.842879008	-4.784529968
KRT18P66	0.502281137	1.584056788	0.180744427	0.842879008	-4.784778187
LOC100132242	0.225061937	1.583410773	0.180888662	0.842879008	-4.785490462
RPL7AP54	0.252166633	1.583152415	0.180946378	0.842879008	-4.785775304
RPS10P6	0.469436085	1.582295671	0.181137903	0.842879008	-4.786719801
OR2J3	0.594828065	1.581205637	0.181381875	0.842879008	-4.787921334
RPL7L1P10	0.596712763	1.580961518	0.181436559	0.842879008	-4.788190401
VEZF1	-0.371187747	-1.580796506	0.181473532	0.842879008	-4.788372271
SNN	-0.999512935	-1.580476023	0.181545362	0.842879008	-4.788725486
RPL21P87	1.033545569	1.580107672	0.181627956	0.842879008	-4.789131439
RPL18AP5	0.365922388	1.57998536	0.18165539	0.842879008	-4.789266232
ELOCP31	0.720230312	1.579283288	0.181812941	0.842879008	-4.790039908
RNF115	-1.179271123	-1.57924884	0.181820675	0.842879008	-4.790077868
BLID	0.870046716	1.578870188	0.181905709	0.842879008	-4.790495107
RPL21P120	0.908353563	1.578822518	0.181916417	0.842879008	-4.790547633
HIGD2B	0.242431767	1.578613449	0.181963387	0.842879008	-4.790777998
RBBP4P2	-0.369447711	-1.578334709	0.182026029	0.842879008	-4.791085119
RPL23AP43	0.585202868	1.577869049	0.182130726	0.842879008	-4.79159817
MTCYBP33	0.731885698	1.577702725	0.182168137	0.842879008	-4.791781413
COX5BP8	0.717267464	1.577580646	0.1821956	0.842879008	-4.791915908
HSPA8P13	0.583797584	1.577489508	0.182216106	0.842879008	-4.792016313
NIFKP8	0.629010771	1.576859044	0.18235802	0.842879008	-4.792710856
NSMAF	-0.459665533	-1.57638726	0.182464289	0.842879008	-4.793230553
OR8A2P	0.704630429	1.576167248	0.182513867	0.842879008	-4.793472897
RPS2P10	0.229658365	1.575923982	0.182568702	0.842879008	-4.793740849
DHFR	0.292029914	1.575640119	0.182632709	0.842879008	-4.794053506
AHCYP2	0.273227943	1.575402284	0.182686354	0.842879008	-4.794315457
MLLT11	0.288384672	1.574511098	0.182887508	0.842879008	-4.795296935
CCT8L2	0.247697209	1.574014208	0.18299976	0.842879008	-4.795844117
LOC100419861	0.606844063	1.573577757	0.183098416	0.842879008	-4.796324714
PPIAP38	0.568788117	1.573446127	0.18312818	0.842879008	-4.796469653
SRP72P2	0.21168684	1.573359398	0.183147793	0.842879008	-4.796565149
RPS2P48	0.47860803	1.572586624	0.18332265	0.842879008	-4.797415995
H2BS1	-0.473952403	-1.570891543	0.183706784	0.842879008	-4.799282018
SH3BGRL2	-1.181773625	-1.570865009	0.183712803	0.842879008	-4.799311225
ZNF123P	0.39756397	1.569658346	0.183986755	0.842879008	-4.800639313
RPSAP33	0.39939163	1.569067381	0.184121072	0.842879008	-4.801289668
OR4A41P	0.497463639	1.568726936	0.184198495	0.842879008	-4.801664303
SPANXD	0.401201278	1.568602652	0.184226767	0.842879008	-4.801801064
LEUTX	0.407942203	1.568593242	0.184228908	0.842879008	-4.801811419
OR5C1	0.22425845	1.568534802	0.184242204	0.842879008	-4.801875724
OR8B5P	0.506075505	1.568504898	0.184249008	0.842879008	-4.80190863
LOC100287427	0.428936157	1.568465491	0.184257974	0.842879008	-4.801951992
RPS8P3	0.441013089	1.568325556	0.184289817	0.842879008	-4.802105969
CALHM1	0.332573635	1.568258357	0.184305111	0.842879008	-4.802179911
RPL7AP25	0.33881629	1.567960204	0.184372982	0.842879008	-4.802507972
LOC100422325	0.515415818	1.567914018	0.184383498	0.842879008	-4.80255879
STK38L	0.606884281	1.567603795	0.184454147	0.842879008	-4.802900115
UGT1A12P	0.535524466	1.567582532	0.18445899	0.842879008	-4.802923509
ZCCHC13	0.322957568	1.567575613	0.184460566	0.842879008	-4.802931121
LOC100421087	0.480075693	1.567550518	0.184466283	0.842879008	-4.802958732
LOC100130137	0.481821752	1.567503697	0.184476949	0.842879008	-4.803010246
NDUFB9P3	0.545900659	1.567266377	0.18453102	0.842879008	-4.803271345
KRTAP4-5	0.310670963	1.567208504	0.184544209	0.842879008	-4.803335016
RPL5P6	0.307483267	1.567104529	0.184567905	0.842879008	-4.803449406
TTTY23B	0.501925814	1.566897516	0.184615094	0.842879008	-4.80367715
NAF1	-0.554785202	-1.566895866	0.18461547	0.842879008	-4.803678965
OR13D2P	0.300297048	1.566852584	0.184625338	0.842879008	-4.803726581
LOC100130018	0.283589175	1.566179952	0.184778757	0.842879008	-4.804466525
MTND1P31	0.283291902	1.56616766	0.184781562	0.842879008	-4.804480046
VN1R37P	0.645063751	1.56601876	0.184815542	0.842879008	-4.804643838
OR56A7P	0.692998887	1.565904373	0.18484165	0.842879008	-4.804769662
PRDX3P3	0.5290977	1.565870895	0.184849292	0.842879008	-4.804806487
MKRN2OS	0.95498112	1.565446396	0.184946218	0.842879008	-4.805273412
CTAGE11P	0.421118728	1.565239157	0.184993555	0.842879008	-4.805501353
MTND1P19	1.107657588	1.565168855	0.185009616	0.842879008	-4.805578676
TRAPPC13P1	0.256211722	1.564804589	0.185092858	0.842879008	-4.805979312
LOC100420583	0.492178919	1.564102809	0.185253335	0.842879008	-4.806751103
CBLL2	0.332885581	1.564018916	0.185272528	0.842879008	-4.80684336
RPL21P105	0.577997173	1.563396797	0.18541492	0.842879008	-4.807527473
RING1	-0.662087129	-1.562859019	0.185538096	0.842879008	-4.808118793
GK2	0.41085306	1.562317357	0.185662244	0.842879008	-4.808714339
KRT18P20	0.212664283	1.561708044	0.185801998	0.842879008	-4.809384213
RPL17P30	0.524865182	1.561569616	0.185833763	0.842879008	-4.809536392
AGGF1P9	0.743261996	1.561339944	0.185886477	0.842879008	-4.809788872
HMGB3P28	0.492369628	1.560548349	0.18606828	0.842879008	-4.810659016
POU5F1P3	0.224779048	1.560375199	0.18610807	0.842879008	-4.810849335
LOC100420531	0.789184296	1.560243812	0.186138269	0.842879008	-4.810993746
RAET1G	-0.281542403	-1.559777254	0.186245545	0.842879008	-4.811506533
MTCO1P7	0.311334138	1.559628509	0.186279759	0.842879008	-4.81167001
PMS2P4	0.420371509	1.55951214	0.18630653	0.842879008	-4.811797902
DUXAP11	0.517132782	1.55947558	0.186314942	0.842879008	-4.811838082
SERTAD2	-0.407053489	-1.559204885	0.186377235	0.842879008	-4.812135571
RPS8P10	0.779469619	1.559028937	0.186417735	0.842879008	-4.812328929
YRDCP2	0.496514773	1.55885851	0.186456973	0.842879008	-4.812516215
OR52J1P	0.479111731	1.558836846	0.186461962	0.842879008	-4.812540022
RPL21P76	0.646797409	1.558571748	0.186523015	0.842879008	-4.812831333
ZFP28	-0.311379562	-1.558343982	0.186575486	0.842879008	-4.813081614
IQCF6	0.650036821	1.558305912	0.186584257	0.842879008	-4.813123446
MTCO1P52	0.51175547	1.55801577	0.186651123	0.842879008	-4.813442255
OR8V1P	0.516374182	1.557687268	0.186726858	0.842879008	-4.813803198
RPS3AP32	-0.59811851	-1.557281162	0.186820526	0.842879008	-4.814249386
RPL17P38	0.899630801	1.556284234	0.187050667	0.842879008	-4.815344599
RPS3AP11	0.447039831	1.556249488	0.187058693	0.842879008	-4.815382767
CDS1	0.270564799	1.556056963	0.187103172	0.842879008	-4.815594254
HAND1	0.512027507	1.555473	0.18723815	0.842879008	-4.816235697
ZNF391	-0.176107354	-1.554608713	0.187438101	0.842879008	-4.817184958
SDAD1P4	0.419271429	1.554385202	0.187489844	0.842879008	-4.817430424
TRBV5-4	-0.404752981	-1.554109776	0.187553626	0.842879008	-4.817732896
ZC3H10	-0.241204021	-1.553973769	0.18758513	0.842879008	-4.817882254
MTND5P19	0.613792336	1.553691115	0.187650618	0.842879008	-4.818192643
RPL17P44	0.492341498	1.55274237	0.187870603	0.842879008	-4.819234396
RPS15AP14	-0.30432065	-1.552702091	0.187879949	0.842879008	-4.81927862
LOC100421842	0.488446464	1.551686038	0.188115838	0.842879008	-4.820394115
GIPC2	-0.842957356	-1.551343596	0.188195407	0.842879008	-4.820770035
FAM189A1	0.175395299	1.551106679	0.188250476	0.842879008	-4.821030103
CALM2P4	0.47065923	1.550268047	0.188445537	0.842879008	-4.821950612
FAM170B	0.365748223	1.549599747	0.188601125	0.842879008	-4.82268408
RGS21	0.347237216	1.54932843	0.188664327	0.842879008	-4.822981833
AFG3L1P	-0.399829104	-1.549031843	0.18873344	0.842879008	-4.823307305
PGAM1P13	0.225039929	1.54897151	0.188747502	0.842879008	-4.823373513
FAM133FP	0.613127207	1.548624724	0.188828351	0.842879008	-4.823754053
LOC100422614	0.69109695	1.54757281	0.189073803	0.842879008	-4.824908233
RPS9P4	-0.700240113	-1.547174004	0.189166943	0.842879008	-4.825345765
MTND4P26	0.648744192	1.546838977	0.189245224	0.842879008	-4.825713305
RABGEF1P1	-0.713707884	-1.546423116	0.189342436	0.842879008	-4.826169497
HOXD8	-0.386056995	-1.545963005	0.18945005	0.842879008	-4.8266742
SUMO2P19	1.550272813	1.544819884	0.189717677	0.842879008	-4.827927957
OR13C5	0.205133015	1.5445111	0.189790034	0.842879008	-4.828266591
RPL9P20	0.367161417	1.544259812	0.189848938	0.842879008	-4.828542158
HMSD	0.253316726	1.544046586	0.189898935	0.842879008	-4.828775979
RPL7P40	0.668600163	1.543915458	0.189929688	0.842879008	-4.828919767
H2AC11	0.759941361	1.542801099	0.190191235	0.842879008	-4.830141611
RPL13P10	0.454420988	1.542427482	0.190279006	0.842879008	-4.830551221
OR51H1	0.521740247	1.540680844	0.190689866	0.842879008	-4.832465816
RPL23AP54	0.650480777	1.54060907	0.190706768	0.842879008	-4.832544481
NTSR1	0.201286016	1.540532755	0.190724741	0.842879008	-4.832628122
OR52P1P	0.47763839	1.539274987	0.191021207	0.842879008	-4.834006498
RPS8P6	0.688742301	1.5390134	0.191082923	0.842879008	-4.834293134
EEF1A1P23	0.29408646	1.538798906	0.191133543	0.842879008	-4.834528162
RPL14P2	0.439960463	1.538488267	0.191206877	0.842879008	-4.834868523
NDUFA5P3	0.827833377	1.538247916	0.191263636	0.842879008	-4.83513186
LOC100420647	0.438411127	1.538067087	0.191306351	0.842879008	-4.835329976
C9orf40	-0.302093497	-1.537650133	0.191404878	0.842879008	-4.835786771
DOCK11P1	0.348829762	1.537436576	0.191455362	0.842879008	-4.836020722
RPS17P10	0.427124931	1.537342543	0.191477595	0.842879008	-4.836123733
RPL9P28	0.545927657	1.537269874	0.191494778	0.842879008	-4.836203339
LOC100422382	0.401814918	1.537193502	0.191512839	0.842879008	-4.836287
OR7E158P	0.561599108	1.537055252	0.191545537	0.842879008	-4.836438443
RPL4P6	-0.294052876	-1.536947154	0.191571108	0.842879008	-4.836556856
CCT6P2	0.311848296	1.536510219	0.191674501	0.842879008	-4.837035459
OR4A1P	0.750429643	1.536013114	0.191792198	0.842879008	-4.83757993
MTATP6P4	1.002386524	1.535890471	0.191821247	0.842879008	-4.837714253
TAS2R41	0.74797432	1.535768679	0.191850099	0.842879008	-4.837847641
RPS26P9	0.986574986	1.53507305	0.192014972	0.842879008	-4.838609456
OR52E3P	0.740711881	1.535038416	0.192023184	0.842879008	-4.838647383
MTATP6P16	0.403166125	1.534940497	0.192046404	0.842879008	-4.838754612
GTF2H2	-0.035828859	-1.534314201	0.192194989	0.842879008	-4.839440414
GTF2H2C	-0.035828859	-1.534314201	0.192194989	0.842879008	-4.839440414
PDXDC2P	0.590016665	1.534217062	0.192218045	0.842879008	-4.839546777
SAP18P1	0.524235728	1.534129208	0.1922389	0.842879008	-4.839642972
EEF1A1P3	-0.307483001	-1.533355281	0.192422709	0.842879008	-4.840490316
THRSP	0.42232677	1.532752229	0.192566056	0.842879008	-4.841150506
ORC2	0.143474614	1.532264703	0.192682021	0.842879008	-4.841684179
RPL6P17	0.783828473	1.531686137	0.19281973	0.842879008	-4.842317459
OR1X1P	0.295159803	1.531510271	0.192861609	0.842879008	-4.842509945
RPL7P37	0.67597876	1.530719848	0.193049944	0.842879008	-4.843375
MC1R	-0.370051458	-1.530417583	0.193122013	0.842879008	-4.843705777
IGHA1	-2.132756097	-1.530265048	0.193158392	0.842879008	-4.843872694
GK3P	-0.198989664	-1.529935458	0.193237022	0.842879008	-4.844233346
IGFBP4	-1.224448486	-1.529802073	0.193268853	0.842879008	-4.844379298
RPSAP52	0.577584601	1.529710345	0.193290745	0.842879008	-4.844479665
PPIAL4G	0.662273574	1.529371578	0.19337162	0.842879008	-4.844850328
RPS2P34	0.583369073	1.528914628	0.193480762	0.842879008	-4.845350271
CYP2A6	0.30168335	1.528498483	0.193580211	0.842879008	-4.845805537
HMGB3P15	0.831252553	1.528276094	0.193633378	0.842879008	-4.846048821
OR4A17P	0.566854559	1.528135701	0.193666949	0.842879008	-4.8462024
MTCO3P29	0.316635955	1.528093	0.193677161	0.842879008	-4.846249111
NDUFB4P2	0.638476811	1.528065861	0.193683652	0.842879008	-4.846278799
RPL10P2	0.39792906	1.527043916	0.193928219	0.842879008	-4.847396615
NYNRIN	-0.69222806	-1.526659139	0.194020382	0.842879008	-4.847817443
MTCO1P9	0.495400064	1.526649513	0.194022688	0.842879008	-4.84782797
ACTG1P21	0.524461759	1.526532152	0.194050808	0.842879008	-4.847956321
RPL21P81	0.330865382	1.525991514	0.194180396	0.842879008	-4.848547557
SDAD1P1	-0.218685598	-1.525042118	0.194408171	0.842879008	-4.849585686
FBXL4	-0.654905908	-1.523980526	0.194663178	0.842879008	-4.85074631
GTF3C6P1	0.235881839	1.523768962	0.194714038	0.842879008	-4.850977588
HNRNPH1P2	0.289031358	1.523700707	0.194730449	0.842879008	-4.8510522
LOC646112	0.355480811	1.523689212	0.194733213	0.842879008	-4.851064767
MTCYBP40	0.639226413	1.523670838	0.194737631	0.842879008	-4.851084852
TCTA	-0.571925599	-1.523365582	0.194811047	0.842879008	-4.851418532
KRTAP25-1	0.559631702	1.523180834	0.194855493	0.842879008	-4.851620474
CENPW	0.800971774	1.523132272	0.194867178	0.842879008	-4.851673555
C19orf53	1.171812024	1.522421378	0.195038307	0.842879008	-4.852450552
POU3F3	0.470110267	1.521243655	0.195322142	0.842879008	-4.853737592
THRAP3P1	0.453035192	1.52076366	0.19543794	0.842879008	-4.854262071
LMTK2	-0.345943915	-1.520753745	0.195440332	0.842879008	-4.854272904
LOC392266	0.324179179	1.520610576	0.195474885	0.842879008	-4.854429334
OR10Q1	0.686693335	1.520440272	0.195515995	0.842879008	-4.854615406
FGF20	0.180709595	1.520154379	0.195585026	0.842879008	-4.854927759
RPL27P4	-0.384129757	-1.51980202	0.195670139	0.842879008	-4.855312709
OR51F4P	0.459689831	1.519528595	0.195736211	0.842879008	-4.85561141
PIGFP3	0.367644763	1.518794256	0.195913769	0.842879008	-4.856413565
BMP3	0.616632915	1.518675256	0.195942558	0.842879008	-4.856543546
RPL21P116	0.377663514	1.518490132	0.195987351	0.842879008	-4.856745748
RNASE12	0.497678635	1.518377356	0.196014644	0.842879008	-4.856868924
LOC100129707	0.282993637	1.51824443	0.196046819	0.842879008	-4.857014106
LOC391798	0.396642147	1.518206529	0.196055993	0.842879008	-4.857055501
APBA1	-0.319200674	-1.517833051	0.196146425	0.842879008	-4.857463395
FRAT1	-0.544298665	-1.517712524	0.196175617	0.842879008	-4.857595023
VN1R4	0.376329291	1.516742404	0.196410743	0.842879008	-4.858654402
H1-10	-0.764053952	-1.516712643	0.196417961	0.842879008	-4.858686899
CFL1P1	-0.247298624	-1.516419457	0.196489077	0.842879008	-4.859007026
MRGPRX7P	0.539896657	1.516316385	0.196514085	0.842879008	-4.859119565
FAM50B	-0.374173423	-1.515290399	0.196763185	0.842879008	-4.86023969
NACA4P	0.338668639	1.514764803	0.196890917	0.842879008	-4.860813439
HOXB5	0.402094878	1.514319987	0.196999082	0.842879008	-4.86129897
OR1F2P	0.444361553	1.514290696	0.197006206	0.842879008	-4.86133094
LOC105373314	0.398723661	1.513743367	0.197139384	0.842879008	-4.861928314
H1-7	0.442849349	1.513644552	0.197163438	0.842879008	-4.862036158
LOC100422225	0.570580049	1.513372355	0.197229711	0.842879008	-4.862333219
ITPKC	-0.868682718	-1.512049689	0.197552062	0.842879008	-4.863776512
HNRNPA3P16	0.767141331	1.511938526	0.197579178	0.842879008	-4.863897799
IGLV1-44	-2.6440304	-1.511649051	0.197649806	0.842879008	-4.864213625
IGHV2-70D	-1.80826319	-1.51126984	0.197742366	0.842879008	-4.864627334
RPS3AP9	0.627760781	1.510837334	0.197847988	0.842879008	-4.865099156
TCF7L1	-0.798184121	-1.510770249	0.197864375	0.842879008	-4.865172335
LOC100310782	0.49471984	1.510668979	0.197889116	0.842879008	-4.865282804
VPS26BP1	0.412559654	1.510213712	0.19800038	0.842879008	-4.865779405
RPS3AP25	0.333180411	1.509383452	0.198203448	0.842879008	-4.866684947
RPL31P53	0.604532694	1.509024303	0.198291354	0.842879008	-4.867076622
C11orf87	0.20942856	1.507893714	0.198568331	0.842879008	-4.868309448
SNX18P2	0.179321794	1.507879037	0.198571929	0.842879008	-4.868325449
LOC100418712	0.890447443	1.507668057	0.19862366	0.842879008	-4.868555482
KCTD21	-0.280234328	-1.507585301	0.198643954	0.842879008	-4.868645709
CYP26B1	0.763259844	1.507283975	0.198717867	0.842879008	-4.868974226
TWIST2	-0.567741888	-1.507043224	0.198776941	0.842879008	-4.869236692
DEPP1	-1.308730174	-1.507034771	0.198779015	0.842879008	-4.869245906
RPL9P17	1.027251859	1.506454791	0.1989214	0.842879008	-4.869878151
OR1E2	0.560199982	1.506305387	0.198958095	0.842879008	-4.870041007
NKX2-2	0.275976933	1.505973685	0.199039588	0.842879008	-4.870402563
KRT12	0.214995446	1.505583567	0.199135475	0.842879008	-4.870827767
BNIP3P28	1.160950509	1.504998561	0.199279349	0.842879008	-4.871465334
ANGPTL5	1.259424987	1.504659248	0.199362846	0.842879008	-4.871835104
MAP3K3	-0.618420162	-1.504597385	0.199378072	0.842879008	-4.871902517
OR3D1P	0.511362384	1.50391532	0.199546029	0.842879008	-4.872645732
PCDHB10	-0.361790864	-1.503642069	0.199613356	0.842879008	-4.872943457
LOC100128210	0.810808166	1.50319241	0.199724197	0.842879008	-4.87343336
DLX3	1.003079853	1.502917358	0.199792027	0.842879008	-4.87373301
OR2A15P	0.225405561	1.502163794	0.19997798	0.842879008	-4.874553894
PCBP1	-0.62880678	-1.501873257	0.20004972	0.842879008	-4.874870359
OR9G2P	1.081415356	1.501276922	0.200197048	0.842879008	-4.87551986
WBP1LP1	0.254792483	1.50093474	0.200281634	0.842879008	-4.875892519
LRATD2	-0.847061699	-1.500823127	0.200309232	0.842879008	-4.876014068
TCAM1P	-0.277208042	-1.500590566	0.200366749	0.842879008	-4.876267326
LOC100129135	0.27679093	1.500469028	0.200396814	0.842879008	-4.876399676
TNFAIP8L2	-0.545858671	-1.500045861	0.200501528	0.842879008	-4.876860466
OR13C6P	0.551341915	1.49980322	0.200561595	0.842879008	-4.877124665
PTF1A	0.183848404	1.499647551	0.200600141	0.842879008	-4.877294158
TUBAP7	0.402754962	1.499265433	0.20069479	0.842879008	-4.877710192
H3C12	0.716619011	1.498063474	0.200992798	0.842879008	-4.879018655
TUBB3P1	-0.109005866	-1.497962992	0.201017731	0.842879008	-4.879128029
GSPT2	-0.232538597	-1.497877912	0.201038844	0.842879008	-4.879220636
KRT3	0.085968549	1.497810603	0.201055549	0.842879008	-4.879293899
FTLP18	0.504667307	1.497316479	0.201178225	0.842879008	-4.879831704
KCTD12	-1.146620804	-1.496753545	0.201318074	0.842879008	-4.880444346
SLC2A13P1	1.048616491	1.496185167	0.201459374	0.842879008	-4.881062851
RBM22P1	0.425249835	1.495406864	0.201653019	0.842879008	-4.881909696
SNX25P1	-0.252144163	-1.494870314	0.201786623	0.842879008	-4.88249343
XIAPP3	0.686176145	1.494807802	0.201802194	0.842879008	-4.882561436
STIMATE-MUSTN1	-0.539640125	-1.494788728	0.201806946	0.842879008	-4.882582186
RPS17P1	0.719069731	1.49437252	0.201910654	0.842879008	-4.883034951
OR10T1P	0.277195677	1.493946238	0.202016927	0.842879008	-4.883498641
NPM1P50	0.904702193	1.493723934	0.20207237	0.842879008	-4.883740439
TRAV22	-1.198370239	-1.493711024	0.20207559	0.842879008	-4.883754481
RPS3AP29	-0.264238592	-1.492773735	0.20230952	0.842879008	-4.884773855
PNO1	0.241421548	1.492646331	0.202341339	0.842879008	-4.884912404
LOC100422044	0.369937647	1.492050251	0.202490271	0.842879008	-4.885560585
MTCO3P15	-0.397396225	-1.491985747	0.202506394	0.842879008	-4.885630723
RAB39B	-0.205292989	-1.490902924	0.20277724	0.842879008	-4.886808003
C12orf60	0.346537897	1.490456406	0.202889031	0.842879008	-4.887293405
KRT1	0.488198436	1.490334015	0.202919684	0.842879008	-4.887426448
OR7E116P	0.701883173	1.490003922	0.203002378	0.842879008	-4.887785255
TEX22	0.371712144	1.489136071	0.20321995	0.842879008	-4.888728495
TAL2	0.722043997	1.488624656	0.20334827	0.842879008	-4.889284268
GIMAP7	-1.394788182	-1.488123192	0.203474171	0.842879008	-4.889829177
RPL36AP49	0.670528759	1.487761951	0.203564914	0.842879008	-4.890221685
LOC100128548	0.469828072	1.48713182	0.203723298	0.842879008	-4.890906295
RPS12	-0.552645249	-1.487021232	0.203751107	0.842879008	-4.891026435
NGB	0.253634261	1.486823797	0.203800764	0.842879008	-4.891240919
DUSP4	0.555834646	1.486745041	0.203820575	0.842879008	-4.891326474
NAT2	0.246457576	1.48570823	0.204081566	0.842879008	-4.892452677
OR4K12P	0.527661913	1.485327995	0.204177362	0.842879008	-4.892865641
TAS1R2	0.145713797	1.48477698	0.204316265	0.842879008	-4.893464036
MRPS31	-0.403372928	-1.484479467	0.204391302	0.842879008	-4.893787107
PDP2	0.382576588	1.48398012	0.204517305	0.842879008	-4.89432931
DUXA	0.278969192	1.483774269	0.204569271	0.842879008	-4.894552814
RPL10AP12	0.515245615	1.483380936	0.204668603	0.842879008	-4.894979854
RPL10P17	0.684349506	1.483243572	0.204703303	0.842879008	-4.895128982
GJB5	-0.175873297	-1.483232033	0.204706219	0.842879008	-4.895141509
PSORS1C2	0.120404837	1.483099264	0.204739765	0.842879008	-4.895285645
MED15P5	0.28284311	1.483026265	0.204758211	0.842879008	-4.895364892
RPS3AP21	0.937485849	1.482865226	0.204798911	0.842879008	-4.895539712
GPS2P1	0.284536963	1.48269733	0.204841352	0.842879008	-4.89572197
MTCO1P48	0.72685755	1.482323444	0.204935894	0.842879008	-4.896127817
XKRX	-0.060220846	-1.481434487	0.205160854	0.842879008	-4.897092655
MLYCD	-0.440454593	-1.480713564	0.205343469	0.842879008	-4.897875001
OR7E100P	0.554512548	1.479839545	0.205565079	0.842879008	-4.898823346
NDST2	-0.594150222	-1.479792312	0.205577062	0.842879008	-4.898874593
STSP1	0.227007864	1.479768456	0.205583114	0.842879008	-4.898900474
MTCO2P11	0.319734794	1.479679978	0.205605563	0.842879008	-4.898996467
OR7E111FP	0.302999336	1.479038642	0.205768358	0.842879008	-4.899692225
EBAG9P1	0.469299276	1.478793975	0.205830497	0.842879008	-4.899957632
RPL7P22	0.469086294	1.478631643	0.205871735	0.842879008	-4.900133718
NEURL1B	-1.000041052	-1.478108937	0.206004576	0.842879008	-4.900700676
TRBV2	-0.640408998	-1.477635066	0.206125079	0.842879008	-4.901214617
RDXP1	0.59202044	1.477351344	0.206197262	0.842879008	-4.901522309
EDDM3B	0.312656598	1.477079961	0.206266328	0.842879008	-4.901816604
CTAGE1	0.408468055	1.477016618	0.206282452	0.842879008	-4.901885292
PAWRP2	0.531543464	1.476944837	0.206300725	0.842879008	-4.90196313
OR6V1	0.323454332	1.476660417	0.206373146	0.842879008	-4.902271539
OR4K5	0.758584858	1.476514473	0.206410317	0.842879008	-4.902429786
MTND5P25	0.451202897	1.476365997	0.20644814	0.842879008	-4.902590774
RPS4XP8	0.447188609	1.476170453	0.206497963	0.842879008	-4.90280279
SUMO2P14	0.835427236	1.476051641	0.206528241	0.842879008	-4.902931607
SOX21	0.399784581	1.475764107	0.206601534	0.842879008	-4.903243341
ACNATP	0.213062025	1.475715617	0.206613897	0.842879008	-4.90329591
ELAC1	-0.315224567	-1.475579552	0.206648591	0.842879008	-4.903443419
C16orf96	0.066829898	1.475528782	0.206661538	0.842879008	-4.903498458
EEF1A1P19	0.507596151	1.47498519	0.206800211	0.842879008	-4.904087729
ARHGEF25	-0.716273605	-1.474811979	0.206844417	0.842879008	-4.904275483
FXYD1	-1.721389853	-1.474723494	0.206867003	0.842879008	-4.904371395
KRT18P61	0.278311826	1.474278979	0.206980505	0.842879008	-4.904853194
RPL17P2	0.744592853	1.473238438	0.207246436	0.842879008	-4.905980857
MTND1P2	0.421379974	1.473164926	0.207265236	0.842879008	-4.906060516
SSXP3	0.200589728	1.472026409	0.207556617	0.842879008	-4.907294087
PSMC1P6	0.639475809	1.471997111	0.20756412	0.842879008	-4.907325828
PTGIR	-0.614393602	-1.471167912	0.207776598	0.842879008	-4.908224085
RPSAP53	0.402410264	1.470861062	0.207855281	0.842879008	-4.908556454
MARK2P11	0.221450899	1.470473776	0.207954632	0.842879008	-4.908975921
RPL7AP33	0.40619954	1.470320606	0.207993937	0.842879008	-4.909141811
EPX	-0.062762387	-1.469951805	0.208088607	0.842879008	-4.909541217
BLOC1S1	-0.367994672	-1.469818557	0.208122821	0.842879008	-4.909685516
LOC100129527	0.736620733	1.469515944	0.208200545	0.842879008	-4.910013213
LOC646801	0.324185151	1.469360929	0.20824037	0.842879008	-4.910181069
MRPL17	0.558269538	1.469318866	0.208251178	0.842879008	-4.910226616
RPL23AP72	0.800832744	1.46917157	0.208289029	0.842879008	-4.910386108
MSC	-0.659313091	-1.469116016	0.208303306	0.842879008	-4.910446261
OR5AK3P	0.51576674	1.468550712	0.208448647	0.842879008	-4.911058326
CD180	-0.521514819	-1.46832249	0.208507351	0.842879008	-4.911305406
SRFBP1	0.19938263	1.468301307	0.208512801	0.842879008	-4.91132834
AK3P3	-0.45785205	-1.468216523	0.208534614	0.842879008	-4.911420127
RPL17P12	0.511906889	1.468191205	0.208541128	0.842879008	-4.911447536
MTCO3P24	0.357567607	1.467583732	0.208697489	0.842879008	-4.912105138
TEX2	-0.416698407	-1.467558271	0.208704046	0.842879008	-4.912132699
OR8K2P	0.375694485	1.467476394	0.20872513	0.842879008	-4.912221326
UNC93B1	-0.361369379	-1.467079059	0.208827478	0.842879008	-4.9126514
VN1R92P	0.383903735	1.466702723	0.208924462	0.842879008	-4.913058714
ROCK1	-0.449524852	-1.466650152	0.208938014	0.842879008	-4.91311561
RAD17P1	0.494184396	1.466595825	0.208952019	0.842879008	-4.913174406
MTND1P20	0.367094363	1.466353714	0.209014444	0.842879008	-4.913436425
RPL21P23	-1.043829155	-1.466129892	0.20907217	0.842879008	-4.913678641
RPL36AP23	1.171936085	1.46600839	0.209103513	0.842879008	-4.913810124
RPS3AP46	0.541124088	1.465999068	0.209105918	0.842879008	-4.913820211
TIGD1	0.34182389	1.465925337	0.209124941	0.842879008	-4.913899997
LOC100419512	0.399497782	1.465803264	0.209156439	0.842879008	-4.914032093
GJC2	-0.413979642	-1.465705033	0.209181789	0.842879008	-4.914138387
LPGAT1P1	0.410638495	1.465110433	0.209335297	0.842879008	-4.914781748
PRDM12	0.232922629	1.464924488	0.209383325	0.842879008	-4.914982925
LOC100421273	0.963535266	1.464877592	0.20939544	0.842879008	-4.915033663
RRS1	-0.221049206	-1.464346075	0.209532794	0.842879008	-4.915608679
NPM1P36	0.423375937	1.464265867	0.20955353	0.842879008	-4.915695446
NALF2	0.199946006	1.463894533	0.209649552	0.842879008	-4.916097129
SMIM31	0.739404473	1.463588341	0.209728761	0.842879008	-4.916428323
OR8X1P	0.470386052	1.463497121	0.209752365	0.842879008	-4.916526989
EEF1A1P26	0.487580301	1.462874685	0.209913493	0.842879008	-4.917200179
KCNE5	0.149213787	1.46275694	0.209943987	0.842879008	-4.917327516
MTCO1P46	0.324375493	1.462641676	0.209973842	0.842879008	-4.917452166
PEX13	0.38978052	1.461973231	0.210147064	0.842879008	-4.918174994
AP5B1	-0.415369428	-1.461299508	0.210321796	0.842879008	-4.918903434
RPS4XP21	0.466958223	1.461292511	0.210323612	0.842879008	-4.918910998
PPATP1	0.466805688	1.46112855	0.210366157	0.842879008	-4.919088261
SOX7	-0.243473406	-1.461109406	0.210371126	0.842879008	-4.919108958
RAB9B	-0.399316607	-1.460796717	0.210452289	0.842879008	-4.919446996
RPSAP19	0.164725066	1.460642406	0.210492355	0.842879008	-4.91961381
HLA-DPA1	1.289409734	1.460399694	0.210555388	0.842879008	-4.919876177
ERG28	0.137780564	1.460310481	0.210578562	0.842879008	-4.919972611
C3orf86	0.369080767	1.460209461	0.210604805	0.842879008	-4.920081806
RPL21P82	0.69361074	1.460175549	0.210613615	0.842879008	-4.920118462
OR52B6	0.198971837	1.459830306	0.210703332	0.842879008	-4.920491624
RPL23AP23	-0.618113454	-1.459677088	0.210743161	0.842879008	-4.920657226
TEKT4	0.189902223	1.458803201	0.210970464	0.842879008	-4.921601642
ANKRD40	-0.378033864	-1.458646544	0.211011237	0.842879008	-4.921770926
KLF4P1	0.263790087	1.458199614	0.211127601	0.842879008	-4.922253848
KIAA1143	-0.174899017	-1.457443033	0.21132473	0.842879008	-4.923071264
IGLC2	-2.500684625	-1.457251444	0.211374678	0.842879008	-4.923278238
KRT8P3	0.450795313	1.456903931	0.211465305	0.842879008	-4.923653638
H2BC11	0.351692253	1.455242502	0.211899111	0.842879008	-4.925448035
LOC100128052	0.285530688	1.454817785	0.212010146	0.842879008	-4.925906648
HAO1	0.146297943	1.454606331	0.212065449	0.842879008	-4.926134964
MESTP3	0.636417825	1.454406485	0.212117728	0.842879008	-4.926350736
EXOC3L4	-0.2711502	-1.454311692	0.21214253	0.842879008	-4.926453081
KARS1P2	0.310270473	1.453742966	0.212291395	0.842879008	-4.927067074
RPL8P2	0.666780207	1.453328887	0.212399844	0.842879008	-4.927514066
LOC100421122	0.469044375	1.453321887	0.212401678	0.842879008	-4.927521622
SERTM1	0.291602171	1.453221964	0.212427857	0.842879008	-4.927629482
CCND1	0.697171611	1.452958704	0.212496843	0.842879008	-4.927913642
OR5I1	0.588789762	1.452797771	0.212539026	0.842879008	-4.928087345
LOC100129949	0.478814016	1.45255819	0.212601839	0.842879008	-4.928345925
RPS3AP6	0.291006634	1.452484395	0.21262119	0.842879008	-4.92842557
SPRR2B	0.740697781	1.452076883	0.212728082	0.842879008	-4.928865363
LOC100419642	0.344694983	1.451925635	0.212767768	0.842879008	-4.929028583
RPL17P45	0.657456509	1.45095458	0.213022738	0.842879008	-4.930076382
GIMAP3P	0.47676194	1.450924579	0.21303062	0.842879008	-4.930108752
RPS10P4	0.592520679	1.450518486	0.21313734	0.842879008	-4.930546876
MTA3P1	0.302055515	1.450450303	0.213155264	0.842879008	-4.930620433
HMGB3P14	0.381367574	1.449388628	0.21343454	0.842879008	-4.931765664
RPL21P50	0.807122114	1.449038572	0.213526701	0.842879008	-4.932143216
CD248	-1.0781635	-1.448684503	0.213619959	0.842879008	-4.932525069
EEF1GP6	0.390792474	1.448640985	0.213631424	0.842879008	-4.932572
OR1M1	0.459617243	1.448020192	0.213795038	0.842879008	-4.933241435
TRIM63	0.186056337	1.447972461	0.213807623	0.842879008	-4.933292903
MFSD4BP1	0.60468431	1.447689305	0.213882296	0.842879008	-4.933598214
LOC100133316	0.642112722	1.447053787	0.214049985	0.842879008	-4.934283394
GIMAP8	-1.008837494	-1.446437509	0.214212721	0.842879008	-4.934947745
LOC100421468	0.283413491	1.446048334	0.214315549	0.842879008	-4.935367236
PATE2	0.608860809	1.44599171	0.214330515	0.842879008	-4.935428268
DNAJB1	-0.75363577	-1.445306961	0.21451157	0.842879008	-4.936166266
IL22RA1	0.305698849	1.444989128	0.214595659	0.842879008	-4.93650878
ZNF853	-0.62327116	-1.444538076	0.214715049	0.842879008	-4.936994819
H2BC5	-0.53957566	-1.444276235	0.214784387	0.842879008	-4.93727695
PSMC1P7	0.586337073	1.443823601	0.214904299	0.842879008	-4.937764623
CHRM1	0.206862063	1.443619869	0.214958294	0.842879008	-4.937984112
POP7	-0.422177221	-1.443137781	0.215086112	0.842879008	-4.938503447
LRP10	-0.631841541	-1.442600256	0.215228717	0.842879008	-4.939082441
LOC100129276	0.147233233	1.442117606	0.215356842	0.842879008	-4.939602272
SLC32A1	0.150999246	1.441928296	0.215407117	0.842879008	-4.939806151
PEBP4	-0.498655979	-1.441775597	0.215447677	0.842879008	-4.939970596
ATP5F1BP1	0.284547962	1.44172866	0.215460146	0.842879008	-4.940021142
CEP72	-0.48846672	-1.441250871	0.215587114	0.842879008	-4.940535645
MTND4P3	0.618192779	1.440990568	0.215656318	0.842879008	-4.940815929
OR1D5	0.566654048	1.440914856	0.21567645	0.842879008	-4.940897449
TCP10L	-0.118349068	-1.440310387	0.215837252	0.842879008	-4.941548248
VN2R9P	0.492949229	1.440304473	0.215838825	0.842879008	-4.941554615
PDXP	-0.460743788	-1.440132729	0.215884534	0.842879008	-4.941739506
COP1P1	0.294844385	1.439612759	0.216022981	0.842879008	-4.942299244
CCL8	-1.687344213	-1.439052066	0.216172367	0.842879008	-4.94290275
NAPGP1	0.547093248	1.438973135	0.216193404	0.842879008	-4.942987702
SPATA2P1	0.508116559	1.437546471	0.216574003	0.842879008	-4.944522959
LOC100533622	0.224408625	1.437524279	0.216579929	0.842879008	-4.944546836
ENPP7P10	0.208240588	1.437124598	0.216686673	0.842879008	-4.944976855
POLR2J2	-0.886017156	-1.436829865	0.216765423	0.842879008	-4.945293937
RIOK3P1	0.444054801	1.436304102	0.216905969	0.842879008	-4.945859518
MED13L	-0.572617615	-1.436163969	0.216943444	0.842879008	-4.946010252
LOC645482	0.395818059	1.435962003	0.216997466	0.842879008	-4.946227492
IGKV6-21	-1.288261593	-1.435890817	0.21701651	0.842879008	-4.946304058
MEOX2	-1.347361088	-1.435684153	0.217071808	0.842879008	-4.946526338
LOC100131471	0.376376674	1.435291096	0.217177016	0.842879008	-4.946949066
CNIH3	0.362894321	1.435187121	0.217204855	0.842879008	-4.947060883
HEPACAM	0.391994096	1.434788767	0.217311545	0.842879008	-4.947489264
HCFC2P1	0.441922358	1.434603321	0.21736123	0.842879008	-4.947688676
AGR3	0.45884983	1.433627652	0.217622815	0.842879008	-4.948737692
MAPRE1P3	0.309812125	1.433570438	0.217638164	0.842879008	-4.948799201
BNIP3P36	0.582655489	1.432028819	0.218052139	0.842879008	-4.950456251
SCN10A	0.104798643	1.430591951	0.218438677	0.842879008	-4.952000214
RPL18AP10	0.382686103	1.430274873	0.218524065	0.842879008	-4.952340862
OR7E128P	-0.386045017	-1.430258765	0.218528404	0.842879008	-4.952358167
TUBAP1	0.532794773	1.430193669	0.218545938	0.842879008	-4.952428098
LOC101060164	0.551983826	1.430087807	0.218574457	0.842879008	-4.952541823
RPL7P5	0.555905052	1.430083602	0.218575589	0.842879008	-4.952546339
RPL6P23	0.42642893	1.429938757	0.218614616	0.842879008	-4.952701937
LOC644746	0.589529498	1.429861818	0.218635349	0.842879008	-4.952784586
LOC100129847	0.570792965	1.429052283	0.21885361	0.842879008	-4.953654114
RPL36AP37	-0.877170824	-1.429004455	0.218866511	0.842879008	-4.953705481
KRT8P7	0.262405617	1.428679943	0.218954069	0.842879008	-4.954053997
RAC3	-0.782593616	-1.428324811	0.219049927	0.842879008	-4.954435369
RPL21P74	0.406622549	1.428030029	0.219129526	0.842879008	-4.954751909
VN1R104P	0.42158091	1.427673891	0.219225731	0.842879008	-4.955134307
TNNC1	-1.106896804	-1.427310759	0.219323868	0.842879008	-4.955524184
KRTAP4-9	0.418891815	1.42725521	0.219338884	0.842879008	-4.955583823
BMP8A	1.337461174	1.427050979	0.219394099	0.842879008	-4.955803079
RPSAP65	0.562228907	1.426909245	0.219432427	0.842879008	-4.955955236
VENTXP2	0.631710623	1.426804131	0.219460855	0.842879008	-4.956068076
OR5H14	0.396967978	1.426667664	0.219497769	0.842879008	-4.95621457
OR2A2	0.355570032	1.426493595	0.219544863	0.842879008	-4.956401423
SCML2P1	0.390560876	1.426376366	0.219576584	0.842879008	-4.956527257
MIP	0.255254634	1.426132945	0.219642466	0.842879008	-4.956788537
IGHV6-1	-2.482146277	-1.425851569	0.219718645	0.842879008	-4.95709054
RPS27AP3	0.401284494	1.42573896	0.21974914	0.842879008	-4.957211397
NKAPL	0.350263176	1.425578146	0.219792695	0.842879008	-4.957383987
RRN3P4	0.51682325	1.425462854	0.219823927	0.842879008	-4.957507718
FOXQ1	0.295191777	1.425368091	0.219849601	0.842879008	-4.957609415
GAPDHP26	0.559528339	1.425303386	0.219867132	0.842879008	-4.957678853
ANKMY2	-0.497506487	-1.4250196	0.219944041	0.842879008	-4.957983387
RPL13P5	-0.233654506	-1.424961419	0.219959811	0.842879008	-4.958045819
MTCO3P16	0.675246351	1.424665122	0.220040143	0.842879008	-4.958363754
ARRDC4	-0.29782033	-1.424664844	0.220040219	0.842879008	-4.958364053
MTATP6P13	0.597551668	1.424614026	0.220053999	0.842879008	-4.95841858
CRISPLD1	-0.565247045	-1.424487071	0.22008843	0.842879008	-4.958554798
ABCG8	0.165796398	1.424178118	0.220172242	0.842879008	-4.958886279
LY6G5B	-0.213273513	-1.42405895	0.220204577	0.842879008	-4.959014129
MTND2P18	0.552653096	1.423612489	0.220325764	0.842879008	-4.959493093
FAM43A	-0.725527078	-1.42346963	0.220364555	0.842879008	-4.959646342
KIAA1143P2	0.766623275	1.422146917	0.220724032	0.842879008	-4.96106503
SLC30A6P1	-0.414325768	-1.42175179	0.220831528	0.842879008	-4.961488747
HMGN1P33	0.713417308	1.421651473	0.220858827	0.842879008	-4.961596316
TMED1	0.485213788	1.420851668	0.221076598	0.842879008	-4.96245386
HSP90AB3P	0.390498079	1.420471652	0.221180142	0.842879008	-4.962861257
DNAJA1P1	0.778554975	1.420396292	0.221200681	0.842879008	-4.962942043
STMND1	0.781022406	1.420039605	0.22129792	0.842879008	-4.963324392
OR7E129P	0.39668576	1.418619446	0.221685493	0.842879008	-4.964846429
MED28P5	0.871077499	1.418472185	0.221725719	0.842879008	-4.965004227
RPL21P42	0.705318285	1.417948814	0.221868743	0.842879008	-4.965565003
GJB3	0.200296578	1.417691948	0.22193897	0.842879008	-4.965840203
KCNA4	0.344472808	1.417682556	0.221941538	0.842879008	-4.965850266
RGS17	0.302820645	1.417532634	0.221982538	0.842879008	-4.966010881
DUSP16	-0.324852766	-1.41688796	0.222158921	0.842879008	-4.966701477
ZNF839P1	0.217868877	1.416857736	0.222167194	0.842879008	-4.966733852
LOC107986032	0.42326576	1.416722297	0.222204269	0.842879008	-4.966878925
CETN1	0.380079515	1.416287552	0.222323316	0.842879008	-4.967344564
ZNF335	-0.564511444	-1.415498435	0.22253956	0.842879008	-4.968189643
MTND4P27	0.32069639	1.4151562	0.222633407	0.842879008	-4.968556101
OR7E14P	-0.408287438	-1.415003868	0.222675191	0.842879008	-4.968719207
OR10G2	0.396033699	1.414992836	0.222678218	0.842879008	-4.968731019
ZC3HAV1L	-0.339924802	-1.414838151	0.222720656	0.842879008	-4.968896638
LOC100420057	-0.222873631	-1.414660156	0.222769499	0.842879008	-4.969087207
C3orf80	-0.487422562	-1.414400644	0.22284073	0.842879008	-4.969365038
EAF2	-0.707717286	-1.414366449	0.222850118	0.842879008	-4.969401646
SHANK3	-1.284351486	-1.414164818	0.222905479	0.842879008	-4.969617496
LOC100421611	0.275131468	1.413836204	0.222995734	0.842879008	-4.969969266
CLPTM1LP1	0.576638307	1.413833428	0.222996496	0.842879008	-4.969972237
TAAR9	0.416893665	1.413178763	0.223176409	0.842879008	-4.970672953
HSPD1P14	0.237001722	1.412709785	0.223305378	0.842879008	-4.971174858
ST13P12	0.3204076	1.412560302	0.223346501	0.842879008	-4.971334825
VAMP5	-0.82597939	-1.412206636	0.223443825	0.842879008	-4.971713272
LOC100421201	0.507103594	1.411791414	0.223558141	0.842879008	-4.972157552
[truncated: 9,453 more rows]
