# Supplementary material for: Identification and validation of miR‐29b‐3p and LIN7A as important diagnostic markers for bone non‐union by WGCNA
Source: J Cell Mol Med. 2024 Jul 3;28(13):e18522. doi: 10.1111/jcmm.18522 (PMC11220363; doi:10.1111/jcmm.18522)
Supplement: Supplementary file 8 — Table S3. [file JCMM-28-e18522-s004.xlsx]

## Sheet: Table 3
ONTOLOGY	ID	Description	GeneRatio	BgRatio	pvalue	p.adjust	qvalue	geneID	Count
BP	GO:0001819	positive regulation of cytokine production	7/42	467/18723	7.2747e-05	0.0294183	0.0241205	ADRA2A/TLR1/SERPINE1/LTB/CD2/PTGER4/CEBPB	7
BP	GO:0032677	regulation of interleukin-8 production	4/42	102/18723	7.92587e-05	0.0294183	0.0241205	TLR1/SERPINE1/CD2/C5AR2	4
BP	GO:0032637	interleukin-8 production	4/42	103/18723	8.23275e-05	0.0294183	0.0241205	TLR1/SERPINE1/CD2/C5AR2	4
CC	GO:0030665	clathrin-coated vesicle membrane	4/43	116/19550	0.000121462	0.012875	0.00869412	HLA-DQA2/HLA-DQA1/RASSF9/AP1M1	4
CC	GO:0042613	MHC class II protein complex	2/43	17/19550	0.000629331	0.0188803	0.0127493	HLA-DQA2/HLA-DQA1	2
CC	GO:0030662	coated vesicle membrane	4/43	181/19550	0.000661609	0.0188803	0.0127493	HLA-DQA2/HLA-DQA1/RASSF9/AP1M1	4
CC	GO:0030666	endocytic vesicle membrane	4/43	193/19550	0.000840888	0.0188803	0.0127493	TLR1/HLA-DQA2/HLA-DQA1/ATP6V0D2	4
CC	GO:0030136	clathrin-coated vesicle	4/43	196/19550	0.000890578	0.0188803	0.0127493	HLA-DQA2/HLA-DQA1/RASSF9/AP1M1	4
CC	GO:0042611	MHC protein complex	2/43	25/19550	0.00137282	0.0209189	0.014126	HLA-DQA2/HLA-DQA1	2
CC	GO:0032588	trans-Golgi network membrane	3/43	100/19550	0.00138144	0.0209189	0.014126	HLA-DQA2/HLA-DQA1/AP1M1	3
CC	GO:0071556	integral component of lumenal side of endoplasmic reticulum membrane	2/43	29/19550	0.00184754	0.0217599	0.0146939	HLA-DQA2/HLA-DQA1	2
CC	GO:0098553	lumenal side of endoplasmic reticulum membrane	2/43	29/19550	0.00184754	0.0217599	0.0146939	HLA-DQA2/HLA-DQA1	2
CC	GO:0098576	lumenal side of membrane	2/43	36/19550	0.00283905	0.0300939	0.0203216	HLA-DQA2/HLA-DQA1	2
CC	GO:0030135	coated vesicle	4/43	299/19550	0.00413989	0.0366387	0.0247411	HLA-DQA2/HLA-DQA1/RASSF9/AP1M1	4
CC	GO:0042101	T cell receptor complex	3/43	148/19550	0.00420371	0.0366387	0.0247411	TRAV13-1/TRAV12-1/TRAV20	3
CC	GO:0098802	plasma membrane signaling receptor complex	4/43	306/19550	0.00449342	0.0366387	0.0247411	TRAV13-1/TLR1/TRAV12-1/TRAV20	4
CC	GO:0030176	integral component of endoplasmic reticulum membrane	3/43	162/19550	0.0054065	0.0409349	0.0276422	HLA-DQA2/HLA-DQA1/DCSTAMP	3
CC	GO:0031227	intrinsic component of endoplasmic reticulum membrane	3/43	170/19550	0.00617762	0.0413411	0.0279165	HLA-DQA2/HLA-DQA1/DCSTAMP	3
CC	GO:0030139	endocytic vesicle	4/43	336/19550	0.00624016	0.0413411	0.0279165	TLR1/HLA-DQA2/HLA-DQA1/ATP6V0D2	4
MF	GO:0032395	MHC class II receptor activity	2/42	10/18368	0.000227039	0.0288339	0.0219869	HLA-DQA2/HLA-DQA1	2
