# Supplementary material for: Identification and validation of miR‐29b‐3p and LIN7A as important diagnostic markers for bone non‐union by WGCNA
Source: J Cell Mol Med. 2024 Jul 3;28(13):e18522. doi: 10.1111/jcmm.18522 (PMC11220363; doi:10.1111/jcmm.18522)
Supplement: Supplementary file 9 — Table S4. [file JCMM-28-e18522-s003.xlsx]

## Sheet: Sheet1
Target Detail	Target Rank	Target Score	miRNA Name	Gene Symbol	Gene Description
Details	1	100	hsa-miR-29b-3p	COL5A3	collagen type V alpha 3 chain
Details	2	100	hsa-miR-29b-3p	COL5A1	collagen type V alpha 1 chain
Details	3	100	hsa-miR-29b-3p	TET1	tet methylcytosine dioxygenase 1
Details	4	100	hsa-miR-29b-3p	HBP1	HMG-box transcription factor 1
Details	5	100	hsa-miR-29b-3p	FBN1	fibrillin 1
Details	6	100	hsa-miR-29b-3p	ATAD2B	ATPase family, AAA domain containing 2B
Details	7	100	hsa-miR-29b-3p	TET3	tet methylcytosine dioxygenase 3
Details	8	100	hsa-miR-29b-3p	COL3A1	collagen type III alpha 1 chain
Details	9	99	hsa-miR-29b-3p	DOT1L	DOT1 like histone lysine methyltransferase
Details	10	99	hsa-miR-29b-3p	COL11A1	collagen type XI alpha 1 chain
Details	11	99	hsa-miR-29b-3p	DNMT3A	DNA methyltransferase 3 alpha
Details	12	99	hsa-miR-29b-3p	PI15	peptidase inhibitor 15
Details	13	99	hsa-miR-29b-3p	BRWD3	bromodomain and WD repeat domain containing 3
Details	14	99	hsa-miR-29b-3p	HAS3	hyaluronan synthase 3
Details	15	99	hsa-miR-29b-3p	NEXMIF	neurite extension and migration factor
Details	16	99	hsa-miR-29b-3p	NSD1	nuclear receptor binding SET domain protein 1
Details	17	99	hsa-miR-29b-3p	KMT5C	lysine methyltransferase 5C
Details	18	99	hsa-miR-29b-3p	NAV3	neuron navigator 3
Details	19	99	hsa-miR-29b-3p	NAV1	neuron navigator 1
Details	20	99	hsa-miR-29b-3p	ADAMTS9	ADAM metallopeptidase with thrombospondin type 1 motif 9
Details	21	99	hsa-miR-29b-3p	SESTD1	SEC14 and spectrin domain containing 1
Details	22	98	hsa-miR-29b-3p	TMEM169	transmembrane protein 169
Details	23	98	hsa-miR-29b-3p	COL19A1	collagen type XIX alpha 1 chain
Details	24	98	hsa-miR-29b-3p	ADAMTS6	ADAM metallopeptidase with thrombospondin type 1 motif 6
Details	25	98	hsa-miR-29b-3p	SMS	spermine synthase
Details	26	98	hsa-miR-29b-3p	NAV2	neuron navigator 2
Details	27	98	hsa-miR-29b-3p	ERCC6	ERCC excision repair 6, chromatin remodeling factor
Details	28	98	hsa-miR-29b-3p	IGF1	insulin like growth factor 1
Details	29	98	hsa-miR-29b-3p	ZBTB34	zinc finger and BTB domain containing 34
Details	30	98	hsa-miR-29b-3p	COL4A1	collagen type IV alpha 1 chain
Details	31	98	hsa-miR-29b-3p	C1QTNF6	C1q and TNF related 6
Details	32	98	hsa-miR-29b-3p	AKT3	AKT serine/threonine kinase 3
Details	33	98	hsa-miR-29b-3p	NFIA	nuclear factor I A
Details	34	98	hsa-miR-29b-3p	COL1A1	collagen type I alpha 1 chain
Details	35	98	hsa-miR-29b-3p	TRIB2	tribbles pseudokinase 2
Details	36	98	hsa-miR-29b-3p	NASP	nuclear autoantigenic sperm protein
Details	37	97	hsa-miR-29b-3p	COL7A1	collagen type VII alpha 1 chain
Details	38	97	hsa-miR-29b-3p	KDM5B	lysine demethylase 5B
Details	39	97	hsa-miR-29b-3p	C16orf72	chromosome 16 open reading frame 72
Details	40	97	hsa-miR-29b-3p	DAAM2	dishevelled associated activator of morphogenesis 2
Details	41	97	hsa-miR-29b-3p	DIO2	iodothyronine deiodinase 2
Details	42	97	hsa-miR-29b-3p	TET2	tet methylcytosine dioxygenase 2
Details	43	97	hsa-miR-29b-3p	XKR6	XK related 6
Details	44	97	hsa-miR-29b-3p	SPARC	secreted protein acidic and cysteine rich
Details	45	97	hsa-miR-29b-3p	PURG	purine rich element binding protein G
Details	46	97	hsa-miR-29b-3p	PTEN	phosphatase and tensin homolog
Details	47	97	hsa-miR-29b-3p	ADAMTS17	ADAM metallopeptidase with thrombospondin type 1 motif 17
Details	48	97	hsa-miR-29b-3p	HIF3A	hypoxia inducible factor 3 subunit alpha
Details	49	97	hsa-miR-29b-3p	COL5A2	collagen type V alpha 2 chain
Details	50	97	hsa-miR-29b-3p	COL2A1	collagen type II alpha 1 chain
Details	51	97	hsa-miR-29b-3p	ZBTB5	zinc finger and BTB domain containing 5
Details	52	96	hsa-miR-29b-3p	HMCN1	hemicentin 1
Details	53	96	hsa-miR-29b-3p	PGAP2	post-GPI attachment to proteins 2
Details	54	96	hsa-miR-29b-3p	ABCE1	ATP binding cassette subfamily E member 1
Details	55	96	hsa-miR-29b-3p	ROBO1	roundabout guidance receptor 1
Details	56	96	hsa-miR-29b-3p	ADAMTS2	ADAM metallopeptidase with thrombospondin type 1 motif 2
Details	57	96	hsa-miR-29b-3p	ZNF282	zinc finger protein 282
Details	58	96	hsa-miR-29b-3p	CEP68	centrosomal protein 68
Details	59	96	hsa-miR-29b-3p	PXDN	peroxidasin
Details	60	96	hsa-miR-29b-3p	RAP1GDS1	Rap1 GTPase-GDP dissociation stimulator 1
Details	61	96	hsa-miR-29b-3p	AMER1	APC membrane recruitment protein 1
Details	62	96	hsa-miR-29b-3p	COL9A1	collagen type IX alpha 1 chain
Details	63	96	hsa-miR-29b-3p	RAB30	RAB30, member RAS oncogene family
Details	64	96	hsa-miR-29b-3p	VPS37C	VPS37C, ESCRT-I subunit
Details	65	96	hsa-miR-29b-3p	CHSY1	chondroitin sulfate synthase 1
Details	66	96	hsa-miR-29b-3p	RND3	Rho family GTPase 3
Details	67	96	hsa-miR-29b-3p	TRIM63	tripartite motif containing 63
Details	68	96	hsa-miR-29b-3p	REST	RE1 silencing transcription factor
Details	69	96	hsa-miR-29b-3p	PXYLP1	2-phosphoxylose phosphatase 1
Details	70	96	hsa-miR-29b-3p	ZNF346	zinc finger protein 346
Details	71	96	hsa-miR-29b-3p	DGKH	diacylglycerol kinase eta
Details	72	96	hsa-miR-29b-3p	TAF5	TATA-box binding protein associated factor 5
Details	73	95	hsa-miR-29b-3p	SLC5A8	solute carrier family 5 member 8
Details	74	95	hsa-miR-29b-3p	HAPLN3	hyaluronan and proteoglycan link protein 3
Details	75	95	hsa-miR-29b-3p	DNMT3B	DNA methyltransferase 3 beta
Details	76	95	hsa-miR-29b-3p	TDG	thymine DNA glycosylase
Details	77	95	hsa-miR-29b-3p	LIF	LIF, interleukin 6 family cytokine
Details	78	95	hsa-miR-29b-3p	CDK6	cyclin dependent kinase 6
Details	79	95	hsa-miR-29b-3p	CLDN1	claudin 1
Details	80	95	hsa-miR-29b-3p	SGMS2	sphingomyelin synthase 2
Details	81	95	hsa-miR-29b-3p	PRR14L	proline rich 14 like
Details	82	95	hsa-miR-29b-3p	FAM241A	family with sequence similarity 241 member A
Details	83	95	hsa-miR-29b-3p	TRAF3	TNF receptor associated factor 3
Details	84	95	hsa-miR-29b-3p	ASAP2	ArfGAP with SH3 domain, ankyrin repeat and PH domain 2
Details	85	95	hsa-miR-29b-3p	PDIK1L	PDLIM1 interacting kinase 1 like
Details	86	95	hsa-miR-29b-3p	OSBPL11	oxysterol binding protein like 11
Details	87	95	hsa-miR-29b-3p	ZHX3	zinc fingers and homeoboxes 3
Details	88	95	hsa-miR-29b-3p	LYSMD1	LysM domain containing 1
Details	89	94	hsa-miR-29b-3p	PCDHAC1	protocadherin alpha subfamily C, 1
Details	90	94	hsa-miR-29b-3p	LOX	lysyl oxidase
Details	91	94	hsa-miR-29b-3p	LIN7A	lin-7 homolog A, crumbs cell polarity complex component
Details	92	94	hsa-miR-29b-3p	REV3L	REV3 like, DNA directed polymerase zeta catalytic subunit
Details	93	94	hsa-miR-29b-3p	MINAR1	membrane integral NOTCH2 associated receptor 1
Details	94	94	hsa-miR-29b-3p	PCDHAC2	protocadherin alpha subfamily C, 2
Details	95	94	hsa-miR-29b-3p	PCDHA13	protocadherin alpha 13
Details	96	94	hsa-miR-29b-3p	PCDHA10	protocadherin alpha 10
Details	97	94	hsa-miR-29b-3p	PCDHA5	protocadherin alpha 5
Details	98	94	hsa-miR-29b-3p	PCDHA6	protocadherin alpha 6
Details	99	94	hsa-miR-29b-3p	SERPINH1	serpin family H member 1
Details	100	94	hsa-miR-29b-3p	PCDHA11	protocadherin alpha 11
Details	101	94	hsa-miR-29b-3p	ARPP19	cAMP regulated phosphoprotein 19
Details	102	94	hsa-miR-29b-3p	PCDHA3	protocadherin alpha 3
Details	103	94	hsa-miR-29b-3p	VEGFA	vascular endothelial growth factor A
Details	104	94	hsa-miR-29b-3p	PCDHA9	protocadherin alpha 9
Details	105	94	hsa-miR-29b-3p	IFI30	IFI30, lysosomal thiol reductase
Details	106	94	hsa-miR-29b-3p	TLL1	tolloid like 1
Details	107	94	hsa-miR-29b-3p	FRAT2	FRAT2, WNT signaling pathway regulator
Details	108	94	hsa-miR-29b-3p	DYNLT1	dynein light chain Tctex-type 1
Details	109	94	hsa-miR-29b-3p	COL4A4	collagen type IV alpha 4 chain
Details	110	94	hsa-miR-29b-3p	SGCZ	sarcoglycan zeta
Details	111	94	hsa-miR-29b-3p	PCDHA4	protocadherin alpha 4
Details	112	94	hsa-miR-29b-3p	RGS1	regulator of G protein signaling 1
Details	113	94	hsa-miR-29b-3p	KDELC1	KDEL motif containing 1
Details	114	94	hsa-miR-29b-3p	PCDHA1	protocadherin alpha 1
Details	115	94	hsa-miR-29b-3p	MAP6	microtubule associated protein 6
Details	116	94	hsa-miR-29b-3p	CSRNP2	cysteine and serine rich nuclear protein 2
Details	117	94	hsa-miR-29b-3p	PMP22	peripheral myelin protein 22
Details	118	94	hsa-miR-29b-3p	PCDHA7	protocadherin alpha 7
Details	119	94	hsa-miR-29b-3p	KIF26A	kinesin family member 26A
Details	120	94	hsa-miR-29b-3p	PCDHA2	protocadherin alpha 2
Details	121	94	hsa-miR-29b-3p	DGKD	diacylglycerol kinase delta
Details	122	94	hsa-miR-29b-3p	PCDHA12	protocadherin alpha 12
Details	123	94	hsa-miR-29b-3p	TPK1	thiamin pyrophosphokinase 1
Details	124	93	hsa-miR-29b-3p	ADAMTS7	ADAM metallopeptidase with thrombospondin type 1 motif 7
Details	125	93	hsa-miR-29b-3p	IREB2	iron responsive element binding protein 2
Details	126	93	hsa-miR-29b-3p	ATP1B4	ATPase Na+/K+ transporting family member beta 4
Details	127	93	hsa-miR-29b-3p	SP1	Sp1 transcription factor
Details	128	93	hsa-miR-29b-3p	RNF19A	ring finger protein 19A, RBR E3 ubiquitin protein ligase
Details	129	93	hsa-miR-29b-3p	SIDT2	SID1 transmembrane family member 2
Details	130	93	hsa-miR-29b-3p	SLC16A14	solute carrier family 16 member 14
Details	131	93	hsa-miR-29b-3p	CCNYL1	cyclin Y like 1
Details	132	93	hsa-miR-29b-3p	CAV2	caveolin 2
Details	133	93	hsa-miR-29b-3p	MXD1	MAX dimerization protein 1
Details	134	93	hsa-miR-29b-3p	ZFP36L1	ZFP36 ring finger protein like 1
Details	135	93	hsa-miR-29b-3p	COL15A1	collagen type XV alpha 1 chain
Details	136	93	hsa-miR-29b-3p	PPIC	peptidylprolyl isomerase C
Details	137	93	hsa-miR-29b-3p	EIF4E2	eukaryotic translation initiation factor 4E family member 2
Details	138	93	hsa-miR-29b-3p	CBX6	chromobox 6
Details	139	93	hsa-miR-29b-3p	ELN	elastin
Details	140	93	hsa-miR-29b-3p	COL4A2	collagen type IV alpha 2 chain
Details	141	93	hsa-miR-29b-3p	FBXW9	F-box and WD repeat domain containing 9
Details	142	93	hsa-miR-29b-3p	ISG20L2	interferon stimulated exonuclease gene 20 like 2
Details	143	93	hsa-miR-29b-3p	SGK1	serum/glucocorticoid regulated kinase 1
Details	144	93	hsa-miR-29b-3p	FOXJ2	forkhead box J2
Details	145	93	hsa-miR-29b-3p	TAF11	TATA-box binding protein associated factor 11
Details	146	93	hsa-miR-29b-3p	ASXL3	ASXL transcriptional regulator 3
Details	147	93	hsa-miR-29b-3p	RLF	rearranged L-myc fusion
Details	148	93	hsa-miR-29b-3p	RNF39	ring finger protein 39
Details	149	93	hsa-miR-29b-3p	TRAF4	TNF receptor associated factor 4
Details	150	93	hsa-miR-29b-3p	TMEM236	transmembrane protein 236
Details	151	92	hsa-miR-29b-3p	MYCN	MYCN proto-oncogene, bHLH transcription factor
Details	152	92	hsa-miR-29b-3p	DENND6A	DENN domain containing 6A
Details	153	92	hsa-miR-29b-3p	MBTD1	mbt domain containing 1
Details	154	92	hsa-miR-29b-3p	DTWD2	DTW domain containing 2
Details	155	92	hsa-miR-29b-3p	SS18L1	SS18L1, nBAF chromatin remodeling complex subunit
Details	156	92	hsa-miR-29b-3p	ULBP2	UL16 binding protein 2
Details	157	92	hsa-miR-29b-3p	ING3	inhibitor of growth family member 3
Details	158	92	hsa-miR-29b-3p	PRKAB2	protein kinase AMP-activated non-catalytic subunit beta 2
Details	159	92	hsa-miR-29b-3p	NLRX1	NLR family member X1
Details	160	92	hsa-miR-29b-3p	OSTC	oligosaccharyltransferase complex non-catalytic subunit
Details	161	92	hsa-miR-29b-3p	NKIRAS2	NFKB inhibitor interacting Ras like 2
Details	162	92	hsa-miR-29b-3p	TFEB	transcription factor EB
Details	163	92	hsa-miR-29b-3p	DDX3X	DEAD-box helicase 3 X-linked
Details	164	92	hsa-miR-29b-3p	TMTC3	transmembrane and tetratricopeptide repeat containing 3
Details	165	92	hsa-miR-29b-3p	NKRF	NFKB repressing factor
Details	166	92	hsa-miR-29b-3p	EML6	EMAP like 6
Details	167	92	hsa-miR-29b-3p	DCX	doublecortin
Details	168	92	hsa-miR-29b-3p	FAM167A	family with sequence similarity 167 member A
Details	169	92	hsa-miR-29b-3p	BMT2	base methyltransferase of 25S rRNA 2 homolog
Details	170	92	hsa-miR-29b-3p	CPS1	carbamoyl-phosphate synthase 1
Details	171	92	hsa-miR-29b-3p	FEM1B	fem-1 homolog B
Details	172	92	hsa-miR-29b-3p	TMEM183A	transmembrane protein 183A
Details	173	92	hsa-miR-29b-3p	TUBB2A	tubulin beta 2A class IIa
Details	174	92	hsa-miR-29b-3p	LOXL2	lysyl oxidase like 2
Details	175	92	hsa-miR-29b-3p	MAP4K4	mitogen-activated protein kinase kinase kinase kinase 4
Details	176	91	hsa-miR-29b-3p	TFAP2C	transcription factor AP-2 gamma
Details	177	91	hsa-miR-29b-3p	RAPGEFL1	Rap guanine nucleotide exchange factor like 1
Details	178	91	hsa-miR-29b-3p	NCKAP5	NCK associated protein 5
Details	179	91	hsa-miR-29b-3p	ZMIZ1	zinc finger MIZ-type containing 1
Details	180	91	hsa-miR-29b-3p	BTG2	BTG anti-proliferation factor 2
Details	181	91	hsa-miR-29b-3p	ENHO	energy homeostasis associated
Details	182	91	hsa-miR-29b-3p	MAPRE1	microtubule associated protein RP/EB family member 1
Details	183	91	hsa-miR-29b-3p	ELMSAN1	ELM2 and Myb/SANT domain containing 1
Details	184	91	hsa-miR-29b-3p	EIF3J	eukaryotic translation initiation factor 3 subunit J
Details	185	91	hsa-miR-29b-3p	SAMD4A	sterile alpha motif domain containing 4A
Details	186	91	hsa-miR-29b-3p	FSTL1	follistatin like 1
Details	187	91	hsa-miR-29b-3p	PPM1E	protein phosphatase, Mg2+/Mn2+ dependent 1E
Details	188	91	hsa-miR-29b-3p	C12orf40	chromosome 12 open reading frame 40
Details	189	91	hsa-miR-29b-3p	WDFY1	WD repeat and FYVE domain containing 1
Details	190	91	hsa-miR-29b-3p	ANKRD13C	ankyrin repeat domain 13C
Details	191	91	hsa-miR-29b-3p	STX16	syntaxin 16
Details	192	91	hsa-miR-29b-3p	EML5	EMAP like 5
Details	193	91	hsa-miR-29b-3p	ATRN	attractin
Details	194	91	hsa-miR-29b-3p	GPX7	glutathione peroxidase 7
Details	195	91	hsa-miR-29b-3p	ZNF704	zinc finger protein 704
Details	196	91	hsa-miR-29b-3p	IL1RAP	interleukin 1 receptor accessory protein
Details	197	91	hsa-miR-29b-3p	FBXW7	F-box and WD repeat domain containing 7
Details	198	91	hsa-miR-29b-3p	KIF26B	kinesin family member 26B
Details	199	91	hsa-miR-29b-3p	ZNF469	zinc finger protein 469
Details	200	91	hsa-miR-29b-3p	HRK	harakiri, BCL2 interacting protein
Details	201	91	hsa-miR-29b-3p	COL22A1	collagen type XXII alpha 1 chain
Details	202	91	hsa-miR-29b-3p	USP6NL	USP6 N-terminal like
Details	203	91	hsa-miR-29b-3p	SH3PXD2A	SH3 and PX domains 2A
Details	204	91	hsa-miR-29b-3p	RARB	retinoic acid receptor beta
Details	205	90	hsa-miR-29b-3p	CD276	CD276 molecule
Details	206	90	hsa-miR-29b-3p	PCDHA8	protocadherin alpha 8
Details	207	90	hsa-miR-29b-3p	PAN2	poly(A) specific ribonuclease subunit PAN2
Details	208	90	hsa-miR-29b-3p	MAPKBP1	mitogen-activated protein kinase binding protein 1
Details	209	90	hsa-miR-29b-3p	COL6A3	collagen type VI alpha 3 chain
Details	210	90	hsa-miR-29b-3p	PPP1R15B	protein phosphatase 1 regulatory subunit 15B
Details	211	90	hsa-miR-29b-3p	B3GNT5	UDP-GlcNAc:betaGal beta-1,3-N-acetylglucosaminyltransferase 5
Details	212	90	hsa-miR-29b-3p	SLC30A3	solute carrier family 30 member 3
Details	213	90	hsa-miR-29b-3p	FER	FER tyrosine kinase
Details	214	90	hsa-miR-29b-3p	ANKRD13B	ankyrin repeat domain 13B
Details	215	90	hsa-miR-29b-3p	SMIM17	small integral membrane protein 17
Details	216	90	hsa-miR-29b-3p	EPC1	enhancer of polycomb homolog 1
Details	217	90	hsa-miR-29b-3p	FAM168B	family with sequence similarity 168 member B
Details	218	90	hsa-miR-29b-3p	STMN2	stathmin 2
Details	219	90	hsa-miR-29b-3p	TNFRSF1A	TNF receptor superfamily member 1A
Details	220	90	hsa-miR-29b-3p	ZNF28	zinc finger protein 28
Details	221	90	hsa-miR-29b-3p	ING2	inhibitor of growth family member 2
Details	222	90	hsa-miR-29b-3p	SH3BP5L	SH3 binding domain protein 5 like
Details	223	90	hsa-miR-29b-3p	SLC6A14	solute carrier family 6 member 14
Details	224	90	hsa-miR-29b-3p	GPATCH2	G-patch domain containing 2
Details	225	90	hsa-miR-29b-3p	PCSK5	proprotein convertase subtilisin/kexin type 5
Details	226	90	hsa-miR-29b-3p	RIC1	RIC1 homolog, RAB6A GEF complex partner 1
Details	227	90	hsa-miR-29b-3p	PPP1R13B	protein phosphatase 1 regulatory subunit 13B
Details	228	90	hsa-miR-29b-3p	COL1A2	collagen type I alpha 2 chain
Details	229	90	hsa-miR-29b-3p	KIAA1549	KIAA1549
Details	230	90	hsa-miR-29b-3p	CRISPLD1	cysteine rich secretory protein LCCL domain containing 1
Details	231	90	hsa-miR-29b-3p	FERMT2	fermitin family member 2
Details	232	90	hsa-miR-29b-3p	NPAS3	neuronal PAS domain protein 3
Details	233	90	hsa-miR-29b-3p	KLHL28	kelch like family member 28
Details	234	89	hsa-miR-29b-3p	ELF2	E74 like ETS transcription factor 2
Details	235	89	hsa-miR-29b-3p	KIF24	kinesin family member 24
Details	236	89	hsa-miR-29b-3p	GNG12	G protein subunit gamma 12
Details	237	89	hsa-miR-29b-3p	MEX3B	mex-3 RNA binding family member B
Details	238	89	hsa-miR-29b-3p	SIRT1	sirtuin 1
Details	239	89	hsa-miR-29b-3p	IQCJ-SCHIP1	IQCJ-SCHIP1 readthrough
Details	240	89	hsa-miR-29b-3p	ATP2B4	ATPase plasma membrane Ca2+ transporting 4
Details	241	89	hsa-miR-29b-3p	CCSAP	centriole, cilia and spindle associated protein
Details	242	89	hsa-miR-29b-3p	PTBP3	polypyrimidine tract binding protein 3
Details	243	89	hsa-miR-29b-3p	TIMM8B	translocase of inner mitochondrial membrane 8 homolog B
Details	244	89	hsa-miR-29b-3p	DOLPP1	dolichyldiphosphatase 1
Details	245	89	hsa-miR-29b-3p	C10orf55	chromosome 10 open reading frame 55
Details	246	89	hsa-miR-29b-3p	MORF4L1	mortality factor 4 like 1
Details	247	89	hsa-miR-29b-3p	GRIP1	glutamate receptor interacting protein 1
Details	248	89	hsa-miR-29b-3p	TMOD3	tropomodulin 3
Details	249	89	hsa-miR-29b-3p	NKAPD1	NKAP domain containing 1
Details	250	89	hsa-miR-29b-3p	GABRP	gamma-aminobutyric acid type A receptor pi subunit
Details	251	89	hsa-miR-29b-3p	NOTCH2	notch 2
Details	252	89	hsa-miR-29b-3p	CCNT2	cyclin T2
Details	253	89	hsa-miR-29b-3p	SETDB1	SET domain bifurcated histone lysine methyltransferase 1
Details	254	89	hsa-miR-29b-3p	BACH2	BTB domain and CNC homolog 2
Details	255	88	hsa-miR-29b-3p	ZMYM2	zinc finger MYM-type containing 2
Details	256	88	hsa-miR-29b-3p	CDC42	cell division cycle 42
Details	257	88	hsa-miR-29b-3p	LSM11	LSM11, U7 small nuclear RNA associated
Details	258	88	hsa-miR-29b-3p	CAMK4	calcium/calmodulin dependent protein kinase IV
Details	259	88	hsa-miR-29b-3p	C2orf68	chromosome 2 open reading frame 68
Details	260	88	hsa-miR-29b-3p	GID8	GID complex subunit 8 homolog
Details	261	88	hsa-miR-29b-3p	SHPRH	SNF2 histone linker PHD RING helicase
Details	262	88	hsa-miR-29b-3p	FAM13B	family with sequence similarity 13 member B
Details	263	88	hsa-miR-29b-3p	BMF	Bcl2 modifying factor
Details	264	88	hsa-miR-29b-3p	ENPP2	ectonucleotide pyrophosphatase/phosphodiesterase 2
Details	265	88	hsa-miR-29b-3p	RAP1A	RAP1A, member of RAS oncogene family
Details	266	88	hsa-miR-29b-3p	STX17	syntaxin 17
Details	267	88	hsa-miR-29b-3p	NFAT5	nuclear factor of activated T cells 5
Details	268	88	hsa-miR-29b-3p	TMEM178B	transmembrane protein 178B
Details	269	88	hsa-miR-29b-3p	DPYSL5	dihydropyrimidinase like 5
Details	270	88	hsa-miR-29b-3p	TMEM65	transmembrane protein 65
Details	271	88	hsa-miR-29b-3p	CRYBG1	crystallin beta-gamma domain containing 1
Details	272	88	hsa-miR-29b-3p	DCUN1D4	defective in cullin neddylation 1 domain containing 4
Details	273	88	hsa-miR-29b-3p	NUP160	nucleoporin 160
Details	274	88	hsa-miR-29b-3p	RBAK	RB associated KRAB zinc finger
Details	275	88	hsa-miR-29b-3p	ICOS	inducible T cell costimulator
Details	276	88	hsa-miR-29b-3p	LPL	lipoprotein lipase
Details	277	88	hsa-miR-29b-3p	SHROOM2	shroom family member 2
Details	278	88	hsa-miR-29b-3p	COL25A1	collagen type XXV alpha 1 chain
Details	279	88	hsa-miR-29b-3p	MAPK10	mitogen-activated protein kinase 10
Details	280	87	hsa-miR-29b-3p	XKR7	XK related 7
Details	281	87	hsa-miR-29b-3p	VASH1	vasohibin 1
Details	282	87	hsa-miR-29b-3p	SH3GLB1	SH3 domain containing GRB2 like, endophilin B1
Details	283	87	hsa-miR-29b-3p	ADAMTS10	ADAM metallopeptidase with thrombospondin type 1 motif 10
Details	284	87	hsa-miR-29b-3p	CEMIP	cell migration inducing hyaluronidase 1
Details	285	87	hsa-miR-29b-3p	DLG2	discs large MAGUK scaffold protein 2
Details	286	87	hsa-miR-29b-3p	SIDT1	SID1 transmembrane family member 1
Details	287	87	hsa-miR-29b-3p	DICER1	dicer 1, ribonuclease III
Details	288	87	hsa-miR-29b-3p	AMMECR1L	AMMECR1 like
Details	289	87	hsa-miR-29b-3p	ZFP91	ZFP91 zinc finger protein
Details	290	87	hsa-miR-29b-3p	CNR1	cannabinoid receptor 1
Details	291	87	hsa-miR-29b-3p	COL4A6	collagen type IV alpha 6 chain
Details	292	87	hsa-miR-29b-3p	COL4A5	collagen type IV alpha 5 chain
Details	293	87	hsa-miR-29b-3p	SLC7A6	solute carrier family 7 member 6
Details	294	87	hsa-miR-29b-3p	C5orf15	chromosome 5 open reading frame 15
Details	295	87	hsa-miR-29b-3p	ZBTB10	zinc finger and BTB domain containing 10
Details	296	87	hsa-miR-29b-3p	JAZF1	JAZF zinc finger 1
Details	297	87	hsa-miR-29b-3p	AKAP13	A-kinase anchoring protein 13
Details	298	87	hsa-miR-29b-3p	YBX3	Y-box binding protein 3
Details	299	87	hsa-miR-29b-3p	CUEDC1	CUE domain containing 1
Details	300	87	hsa-miR-29b-3p	EML4	EMAP like 4
Details	301	87	hsa-miR-29b-3p	TNFAIP3	TNF alpha induced protein 3
Details	302	87	hsa-miR-29b-3p	LAMC1	laminin subunit gamma 1
Details	303	86	hsa-miR-29b-3p	DCAF7	DDB1 and CUL4 associated factor 7
Details	304	86	hsa-miR-29b-3p	PRKG1	protein kinase cGMP-dependent 1
Details	305	86	hsa-miR-29b-3p	CDC42BPA	CDC42 binding protein kinase alpha
Details	306	86	hsa-miR-29b-3p	PCGF3	polycomb group ring finger 3
Details	307	86	hsa-miR-29b-3p	JMY	junction mediating and regulatory protein, p53 cofactor
Details	308	86	hsa-miR-29b-3p	HBEGF	heparin binding EGF like growth factor
Details	309	86	hsa-miR-29b-3p	RERE	arginine-glutamic acid dipeptide repeats
Details	310	86	hsa-miR-29b-3p	NKTR	natural killer cell triggering receptor
Details	311	86	hsa-miR-29b-3p	IFFO1	intermediate filament family orphan 1
Details	312	86	hsa-miR-29b-3p	SETDB2	SET domain bifurcated histone lysine methyltransferase 2
Details	313	86	hsa-miR-29b-3p	MLXIP	MLX interacting protein
Details	314	86	hsa-miR-29b-3p	KNOP1	lysine rich nucleolar protein 1
Details	315	86	hsa-miR-29b-3p	PIK3R1	phosphoinositide-3-kinase regulatory subunit 1
Details	316	86	hsa-miR-29b-3p	FRAS1	Fraser extracellular matrix complex subunit 1
Details	317	86	hsa-miR-29b-3p	HDAC4	histone deacetylase 4
Details	318	86	hsa-miR-29b-3p	MORF4L2	mortality factor 4 like 2
Details	319	86	hsa-miR-29b-3p	COL27A1	collagen type XXVII alpha 1 chain
Details	320	86	hsa-miR-29b-3p	ERP44	endoplasmic reticulum protein 44
Details	321	86	hsa-miR-29b-3p	AKAP5	A-kinase anchoring protein 5
Details	322	86	hsa-miR-29b-3p	MAPRE2	microtubule associated protein RP/EB family member 2
Details	323	86	hsa-miR-29b-3p	MOB1A	MOB kinase activator 1A
Details	324	86	hsa-miR-29b-3p	ZFX	zinc finger protein X-linked
Details	325	86	hsa-miR-29b-3p	BCCIP	BRCA2 and CDKN1A interacting protein
Details	326	86	hsa-miR-29b-3p	SMTNL2	smoothelin like 2
Details	327	86	hsa-miR-29b-3p	GXYLT2	glucoside xylosyltransferase 2
Details	328	86	hsa-miR-29b-3p	MCL1	MCL1, BCL2 family apoptosis regulator
Details	329	86	hsa-miR-29b-3p	GAB1	GRB2 associated binding protein 1
Details	330	86	hsa-miR-29b-3p	ZNF512B	zinc finger protein 512B
Details	331	86	hsa-miR-29b-3p	NREP	neuronal regeneration related protein
Details	332	86	hsa-miR-29b-3p	KCTD20	potassium channel tetramerization domain containing 20
Details	333	85	hsa-miR-29b-3p	ZDHHC21	zinc finger DHHC-type containing 21
Details	334	85	hsa-miR-29b-3p	HPGD	15-hydroxyprostaglandin dehydrogenase
Details	335	85	hsa-miR-29b-3p	OTULIN	OTU deubiquitinase with linear linkage specificity
Details	336	85	hsa-miR-29b-3p	PLP1	proteolipid protein 1
Details	337	85	hsa-miR-29b-3p	WWTR1	WW domain containing transcription regulator 1
Details	338	85	hsa-miR-29b-3p	CEP97	centrosomal protein 97
Details	339	85	hsa-miR-29b-3p	PRRC2C	proline rich coiled-coil 2C
Details	340	85	hsa-miR-29b-3p	2023-03-01	membrane associated ring-CH-type finger 1
Details	341	85	hsa-miR-29b-3p	SPPL2B	signal peptide peptidase like 2B
Details	342	85	hsa-miR-29b-3p	SERINC5	serine incorporator 5
Details	343	85	hsa-miR-29b-3p	EOMES	eomesodermin
Details	344	85	hsa-miR-29b-3p	YTHDF3	YTH N6-methyladenosine RNA binding protein 3
Details	345	85	hsa-miR-29b-3p	JARID2	jumonji and AT-rich interaction domain containing 2
Details	346	85	hsa-miR-29b-3p	FGD4	FYVE, RhoGEF and PH domain containing 4
Details	347	85	hsa-miR-29b-3p	USP37	ubiquitin specific peptidase 37
Details	348	85	hsa-miR-29b-3p	GPR37	G protein-coupled receptor 37
Details	349	85	hsa-miR-29b-3p	PARG	poly(ADP-ribose) glycohydrolase
Details	350	85	hsa-miR-29b-3p	DVL3	dishevelled segment polarity protein 3
Details	351	85	hsa-miR-29b-3p	ANTXR2	ANTXR cell adhesion molecule 2
Details	352	85	hsa-miR-29b-3p	PGAP1	post-GPI attachment to proteins 1
Details	353	85	hsa-miR-29b-3p	MFAP3	microfibril associated protein 3
Details	354	85	hsa-miR-29b-3p	RTL6	retrotransposon Gag like 6
Details	355	85	hsa-miR-29b-3p	AKAIN1	A-kinase anchor inhibitor 1
Details	356	85	hsa-miR-29b-3p	LOXL4	lysyl oxidase like 4
Details	357	85	hsa-miR-29b-3p	MUC22	mucin 22
Details	358	85	hsa-miR-29b-3p	RFX7	regulatory factor X7
Details	359	85	hsa-miR-29b-3p	OTUD4	OTU deubiquitinase 4
Details	360	85	hsa-miR-29b-3p	LYPLA1	lysophospholipase 1
Details	361	84	hsa-miR-29b-3p	MED12L	mediator complex subunit 12 like
Details	362	84	hsa-miR-29b-3p	UBFD1	ubiquitin family domain containing 1
Details	363	84	hsa-miR-29b-3p	DTX4	deltex E3 ubiquitin ligase 4
Details	364	84	hsa-miR-29b-3p	N4BP2L1	NEDD4 binding protein 2 like 1
Details	365	84	hsa-miR-29b-3p	TFEC	transcription factor EC
Details	366	84	hsa-miR-29b-3p	PAIP2	poly(A) binding protein interacting protein 2
Details	367	84	hsa-miR-29b-3p	C11orf54	chromosome 11 open reading frame 54
Details	368	84	hsa-miR-29b-3p	ABHD18	abhydrolase domain containing 18
Details	369	84	hsa-miR-29b-3p	PRPF40A	pre-mRNA processing factor 40 homolog A
Details	370	84	hsa-miR-29b-3p	ETV6	ETS variant 6
Details	371	84	hsa-miR-29b-3p	TTC9	tetratricopeptide repeat domain 9
Details	372	84	hsa-miR-29b-3p	CPEB3	cytoplasmic polyadenylation element binding protein 3
Details	373	84	hsa-miR-29b-3p	AKT2	AKT serine/threonine kinase 2
Details	374	83	hsa-miR-29b-3p	CSGALNACT2	chondroitin sulfate N-acetylgalactosaminyltransferase 2
Details	375	83	hsa-miR-29b-3p	PRR3	proline rich 3
Details	376	83	hsa-miR-29b-3p	XKR4	XK related 4
Details	377	83	hsa-miR-29b-3p	GNB4	G protein subunit beta 4
Details	378	83	hsa-miR-29b-3p	NAP1L3	nucleosome assembly protein 1 like 3
Details	379	83	hsa-miR-29b-3p	FREM2	FRAS1 related extracellular matrix protein 2
Details	380	83	hsa-miR-29b-3p	BAK1	BCL2 antagonist/killer 1
Details	381	83	hsa-miR-29b-3p	SNX24	sorting nexin 24
Details	382	83	hsa-miR-29b-3p	EFNA5	ephrin A5
Details	383	83	hsa-miR-29b-3p	RHOBTB1	Rho related BTB domain containing 1
Details	384	83	hsa-miR-29b-3p	CLEC2L	C-type lectin domain family 2 member L
Details	385	83	hsa-miR-29b-3p	TCF4	transcription factor 4
Details	386	83	hsa-miR-29b-3p	RNF138	ring finger protein 138
Details	387	83	hsa-miR-29b-3p	REL	REL proto-oncogene, NF-kB subunit
Details	388	83	hsa-miR-29b-3p	ZBTB20	zinc finger and BTB domain containing 20
Details	389	82	hsa-miR-29b-3p	BLMH	bleomycin hydrolase
Details	390	82	hsa-miR-29b-3p	MTMR4	myotubularin related protein 4
Details	391	82	hsa-miR-29b-3p	FAM57B	family with sequence similarity 57 member B
Details	392	82	hsa-miR-29b-3p	AK4	adenylate kinase 4
Details	393	82	hsa-miR-29b-3p	RMND5A	required for meiotic nuclear division 5 homolog A
Details	394	82	hsa-miR-29b-3p	METAP2	methionyl aminopeptidase 2
Details	395	82	hsa-miR-29b-3p	CLOCK	clock circadian regulator
Details	396	82	hsa-miR-29b-3p	CREB5	cAMP responsive element binding protein 5
Details	397	82	hsa-miR-29b-3p	CPSF7	cleavage and polyadenylation specific factor 7
Details	398	82	hsa-miR-29b-3p	TNRC18	trinucleotide repeat containing 18
Details	399	82	hsa-miR-29b-3p	LASP1	LIM and SH3 protein 1
Details	400	82	hsa-miR-29b-3p	HORMAD1	HORMA domain containing 1
Details	401	82	hsa-miR-29b-3p	KIAA0895	KIAA0895
Details	402	82	hsa-miR-29b-3p	KLF4	Kruppel like factor 4
Details	403	82	hsa-miR-29b-3p	GRIA3	glutamate ionotropic receptor AMPA type subunit 3
Details	404	81	hsa-miR-29b-3p	USP34	ubiquitin specific peptidase 34
Details	405	81	hsa-miR-29b-3p	POLR3E	RNA polymerase III subunit E
Details	406	81	hsa-miR-29b-3p	PIAS2	protein inhibitor of activated STAT 2
Details	407	81	hsa-miR-29b-3p	SENP1	SUMO specific peptidase 1
Details	408	81	hsa-miR-29b-3p	ARHGEF10	Rho guanine nucleotide exchange factor 10
Details	409	81	hsa-miR-29b-3p	BCORL1	BCL6 corepressor like 1
Details	410	81	hsa-miR-29b-3p	PAPOLG	poly(A) polymerase gamma
Details	411	81	hsa-miR-29b-3p	CCSER2	coiled-coil serine rich protein 2
Details	412	81	hsa-miR-29b-3p	STRN4	striatin 4
Details	413	81	hsa-miR-29b-3p	KCTD5	potassium channel tetramerization domain containing 5
Details	414	81	hsa-miR-29b-3p	PALM	paralemmin
Details	415	81	hsa-miR-29b-3p	ARVCF	ARVCF, delta catenin family member
Details	416	81	hsa-miR-29b-3p	CCNJ	cyclin J
Details	417	81	hsa-miR-29b-3p	LAMA2	laminin subunit alpha 2
Details	418	81	hsa-miR-29b-3p	REPS2	RALBP1 associated Eps domain containing 2
Details	419	81	hsa-miR-29b-3p	MGA	MGA, MAX dimerization protein
Details	420	81	hsa-miR-29b-3p	SLC44A5	solute carrier family 44 member 5
Details	421	81	hsa-miR-29b-3p	SMPD3	sphingomyelin phosphodiesterase 3
Details	422	81	hsa-miR-29b-3p	ELOVL4	ELOVL fatty acid elongase 4
Details	423	81	hsa-miR-29b-3p	HS3ST3B1	heparan sulfate-glucosamine 3-sulfotransferase 3B1
Details	424	80	hsa-miR-29b-3p	TMEFF1	transmembrane protein with EGF like and two follistatin like domains 1
Details	425	80	hsa-miR-29b-3p	SCML2	Scm polycomb group protein like 2
Details	426	80	hsa-miR-29b-3p	DAAM1	dishevelled associated activator of morphogenesis 1
Details	427	80	hsa-miR-29b-3p	LDLRAD3	low density lipoprotein receptor class A domain containing 3
Details	428	80	hsa-miR-29b-3p	ANKRD27	ankyrin repeat domain 27
Details	429	80	hsa-miR-29b-3p	GIT2	GIT ArfGAP 2
Details	430	80	hsa-miR-29b-3p	PTPRK	protein tyrosine phosphatase, receptor type K
Details	431	80	hsa-miR-29b-3p	DPYSL3	dihydropyrimidinase like 3
Details	432	80	hsa-miR-29b-3p	STMP1	short transmembrane mitochondrial protein 1
Details	433	80	hsa-miR-29b-3p	SSC4D	scavenger receptor cysteine rich family member with 4 domains
Details	434	80	hsa-miR-29b-3p	PRKRA	protein activator of interferon induced protein kinase EIF2AK2
Details	435	80	hsa-miR-29b-3p	SH3PXD2B	SH3 and PX domains 2B
Details	436	80	hsa-miR-29b-3p	GPCPD1	glycerophosphocholine phosphodiesterase 1
Details	437	80	hsa-miR-29b-3p	WBP1L	WW domain binding protein 1 like
Details	438	80	hsa-miR-29b-3p	CMPK1	cytidine/uridine monophosphate kinase 1
Details	439	80	hsa-miR-29b-3p	CCDC138	coiled-coil domain containing 138
Details	440	80	hsa-miR-29b-3p	MYBL2	MYB proto-oncogene like 2
Details	441	80	hsa-miR-29b-3p	NAPB	NSF attachment protein beta
Details	442	80	hsa-miR-29b-3p	KDM4B	lysine demethylase 4B
Details	443	80	hsa-miR-29b-3p	INA	internexin neuronal intermediate filament protein alpha
Details	444	80	hsa-miR-29b-3p	CAMSAP2	calmodulin regulated spectrin associated protein family member 2
Details	445	80	hsa-miR-29b-3p	MSANTD3-TMEFF1	MSANTD3-TMEFF1 readthrough
Details	446	80	hsa-miR-29b-3p	PINX1	PIN2 (TERF1) interacting telomerase inhibitor 1
Details	447	80	hsa-miR-29b-3p	ERLIN2	ER lipid raft associated 2
Details	448	79	hsa-miR-29b-3p	GALNT2	polypeptide N-acetylgalactosaminyltransferase 2
Details	449	79	hsa-miR-29b-3p	ZBTB41	zinc finger and BTB domain containing 41
Details	450	79	hsa-miR-29b-3p	HMGCR	3-hydroxy-3-methylglutaryl-CoA reductase
Details	451	79	hsa-miR-29b-3p	PLXNA1	plexin A1
Details	452	79	hsa-miR-29b-3p	GLIS2	GLIS family zinc finger 2
Details	453	79	hsa-miR-29b-3p	SH3RF3	SH3 domain containing ring finger 3
Details	454	79	hsa-miR-29b-3p	ERC1	ELKS/RAB6-interacting/CAST family member 1
Details	455	79	hsa-miR-29b-3p	ACVR2B	activin A receptor type 2B
Details	456	79	hsa-miR-29b-3p	ITGB1	integrin subunit beta 1
Details	457	79	hsa-miR-29b-3p	KLHDC3	kelch domain containing 3
Details	458	79	hsa-miR-29b-3p	TMEM183B	transmembrane protein 183B
Details	459	79	hsa-miR-29b-3p	ZNF518B	zinc finger protein 518B
Details	460	79	hsa-miR-29b-3p	NID2	nidogen 2
Details	461	79	hsa-miR-29b-3p	ISLR2	immunoglobulin superfamily containing leucine rich repeat 2
Details	462	79	hsa-miR-29b-3p	BCL11B	BCL11B, BAF complex component
Details	463	79	hsa-miR-29b-3p	TNFRSF9	TNF receptor superfamily member 9
Details	464	79	hsa-miR-29b-3p	SLC9C1	solute carrier family 9 member C1
Details	465	79	hsa-miR-29b-3p	SIX5	SIX homeobox 5
Details	466	79	hsa-miR-29b-3p	LEP	leptin
Details	467	79	hsa-miR-29b-3p	RORA	RAR related orphan receptor A
Details	468	78	hsa-miR-29b-3p	SNIP1	Smad nuclear interacting protein 1
Details	469	78	hsa-miR-29b-3p	DCP2	decapping mRNA 2
Details	470	78	hsa-miR-29b-3p	CAMK2G	calcium/calmodulin dependent protein kinase II gamma
Details	471	78	hsa-miR-29b-3p	SLC31A1	solute carrier family 31 member 1
Details	472	78	hsa-miR-29b-3p	DENND1B	DENN domain containing 1B
Details	473	78	hsa-miR-29b-3p	UBE2H	ubiquitin conjugating enzyme E2 H
Details	474	78	hsa-miR-29b-3p	ARF5	ADP ribosylation factor 5
Details	475	78	hsa-miR-29b-3p	SLC16A1	solute carrier family 16 member 1
Details	476	78	hsa-miR-29b-3p	OSBP	oxysterol binding protein
Details	477	78	hsa-miR-29b-3p	SGCB	sarcoglycan beta
Details	478	77	hsa-miR-29b-3p	CCDC117	coiled-coil domain containing 117
Details	479	77	hsa-miR-29b-3p	AICDA	activation induced cytidine deaminase
Details	480	77	hsa-miR-29b-3p	PPM1D	protein phosphatase, Mg2+/Mn2+ dependent 1D
Details	481	77	hsa-miR-29b-3p	CACFD1	calcium channel flower domain containing 1
Details	482	77	hsa-miR-29b-3p	SPSB4	splA/ryanodine receptor domain and SOCS box containing 4
Details	483	77	hsa-miR-29b-3p	NAA40	N(alpha)-acetyltransferase 40, NatD catalytic subunit
Details	484	77	hsa-miR-29b-3p	NAT1	N-acetyltransferase 1
Details	485	77	hsa-miR-29b-3p	COL4A3	collagen type IV alpha 3 chain
Details	486	77	hsa-miR-29b-3p	SYPL2	synaptophysin like 2
Details	487	77	hsa-miR-29b-3p	DYM	dymeclin
Details	488	77	hsa-miR-29b-3p	PHF14	PHD finger protein 14
Details	489	77	hsa-miR-29b-3p	DCAF12	DDB1 and CUL4 associated factor 12
Details	490	77	hsa-miR-29b-3p	NID1	nidogen 1
Details	491	77	hsa-miR-29b-3p	GOLGA7	golgin A7
Details	492	77	hsa-miR-29b-3p	KCNA5	potassium voltage-gated channel subfamily A member 5
Details	493	77	hsa-miR-29b-3p	RNASEL	ribonuclease L
Details	494	77	hsa-miR-29b-3p	PCDH17	protocadherin 17
Details	495	77	hsa-miR-29b-3p	PITPNM2	phosphatidylinositol transfer protein membrane associated 2
Details	496	77	hsa-miR-29b-3p	DBT	dihydrolipoamide branched chain transacylase E2
Details	497	76	hsa-miR-29b-3p	CELF2	CUGBP Elav-like family member 2
Details	498	76	hsa-miR-29b-3p	WDR41	WD repeat domain 41
Details	499	76	hsa-miR-29b-3p	BIRC2	baculoviral IAP repeat containing 2
Details	500	76	hsa-miR-29b-3p	ADAM12	ADAM metallopeptidase domain 12
Details	501	76	hsa-miR-29b-3p	XPO4	exportin 4
Details	502	76	hsa-miR-29b-3p	STRN	striatin
Details	503	76	hsa-miR-29b-3p	TTC30B	tetratricopeptide repeat domain 30B
Details	504	76	hsa-miR-29b-3p	SEC23A	Sec23 homolog A, coat complex II component
Details	505	76	hsa-miR-29b-3p	CASP3	caspase 3
Details	506	76	hsa-miR-29b-3p	KDM5D	lysine demethylase 5D
Details	507	76	hsa-miR-29b-3p	PAG1	phosphoprotein membrane anchor with glycosphingolipid microdomains 1
Details	508	76	hsa-miR-29b-3p	GTF3C4	general transcription factor IIIC subunit 4
Details	509	76	hsa-miR-29b-3p	PDGFB	platelet derived growth factor subunit B
Details	510	76	hsa-miR-29b-3p	PHC1	polyhomeotic homolog 1
Details	511	76	hsa-miR-29b-3p	DENND4A	DENN domain containing 4A
Details	512	76	hsa-miR-29b-3p	DDX46	DEAD-box helicase 46
Details	513	76	hsa-miR-29b-3p	CALCR	calcitonin receptor
Details	514	76	hsa-miR-29b-3p	CCDC81	coiled-coil domain containing 81
Details	515	76	hsa-miR-29b-3p	DIP2C	disco interacting protein 2 homolog C
Details	516	76	hsa-miR-29b-3p	TSPAN14	tetraspanin 14
Details	517	75	hsa-miR-29b-3p	RAB6B	RAB6B, member RAS oncogene family
Details	518	75	hsa-miR-29b-3p	SOCS7	suppressor of cytokine signaling 7
Details	519	75	hsa-miR-29b-3p	SEC24D	SEC24 homolog D, COPII coat complex component
Details	520	75	hsa-miR-29b-3p	DPP4	dipeptidyl peptidase 4
Details	521	75	hsa-miR-29b-3p	GRAMD1B	GRAM domain containing 1B
Details	522	75	hsa-miR-29b-3p	LAMTOR1	late endosomal/lysosomal adaptor, MAPK and MTOR activator 1
Details	523	75	hsa-miR-29b-3p	TMEM33	transmembrane protein 33
Details	524	75	hsa-miR-29b-3p	ARSF	arylsulfatase F
Details	525	75	hsa-miR-29b-3p	PCYT1B	phosphate cytidylyltransferase 1, choline, beta
Details	526	75	hsa-miR-29b-3p	UBTD2	ubiquitin domain containing 2
Details	527	75	hsa-miR-29b-3p	RALA	RAS like proto-oncogene A
Details	528	75	hsa-miR-29b-3p	CSTB	cystatin B
Details	529	75	hsa-miR-29b-3p	NANOS1	nanos C2HC-type zinc finger 1
Details	530	75	hsa-miR-29b-3p	DRP2	dystrophin related protein 2
Details	531	75	hsa-miR-29b-3p	AK1	adenylate kinase 1
Details	532	75	hsa-miR-29b-3p	PTP4A1	protein tyrosine phosphatase type IVA, member 1
Details	533	75	hsa-miR-29b-3p	ADAM19	ADAM metallopeptidase domain 19
Details	534	75	hsa-miR-29b-3p	HAL	histidine ammonia-lyase
Details	535	75	hsa-miR-29b-3p	JOSD1	Josephin domain containing 1
Details	536	74	hsa-miR-29b-3p	HNRNPF	heterogeneous nuclear ribonucleoprotein F
Details	537	74	hsa-miR-29b-3p	ZDHHC5	zinc finger DHHC-type containing 5
Details	538	74	hsa-miR-29b-3p	PLEKHF2	pleckstrin homology and FYVE domain containing 2
Details	539	74	hsa-miR-29b-3p	PIK3CG	phosphatidylinositol-4,5-bisphosphate 3-kinase catalytic subunit gamma
Details	540	74	hsa-miR-29b-3p	NDST1	N-deacetylase and N-sulfotransferase 1
Details	541	74	hsa-miR-29b-3p	ZSCAN25	zinc finger and SCAN domain containing 25
Details	542	74	hsa-miR-29b-3p	FNDC5	fibronectin type III domain containing 5
Details	543	74	hsa-miR-29b-3p	KDM6B	lysine demethylase 6B
Details	544	74	hsa-miR-29b-3p	SLC2A14	solute carrier family 2 member 14
Details	545	74	hsa-miR-29b-3p	PRDM11	PR/SET domain 11
Details	546	74	hsa-miR-29b-3p	KCNIP2	potassium voltage-gated channel interacting protein 2
Details	547	74	hsa-miR-29b-3p	GAS7	growth arrest specific 7
Details	548	74	hsa-miR-29b-3p	CILP2	cartilage intermediate layer protein 2
Details	549	74	hsa-miR-29b-3p	SNRK	SNF related kinase
Details	550	74	hsa-miR-29b-3p	TMEM59	transmembrane protein 59
Details	551	74	hsa-miR-29b-3p	SCHIP1	schwannomin interacting protein 1
Details	552	74	hsa-miR-29b-3p	WDR33	WD repeat domain 33
Details	553	74	hsa-miR-29b-3p	TNFAIP1	TNF alpha induced protein 1
Details	554	74	hsa-miR-29b-3p	MEGF6	multiple EGF like domains 6
Details	555	74	hsa-miR-29b-3p	AMOT	angiomotin
Details	556	74	hsa-miR-29b-3p	AP1G1	adaptor related protein complex 1 subunit gamma 1
Details	557	74	hsa-miR-29b-3p	LRP6	LDL receptor related protein 6
Details	558	74	hsa-miR-29b-3p	AAR2	AAR2 splicing factor homolog
Details	559	74	hsa-miR-29b-3p	SPTY2D1	SPT2 chromatin protein domain containing 1
Details	560	74	hsa-miR-29b-3p	SLC29A2	solute carrier family 29 member 2
Details	561	73	hsa-miR-29b-3p	ZNF366	zinc finger protein 366
Details	562	73	hsa-miR-29b-3p	SPTAN1	spectrin alpha, non-erythrocytic 1
Details	563	73	hsa-miR-29b-3p	ADAMTS19	ADAM metallopeptidase with thrombospondin type 1 motif 19
Details	564	73	hsa-miR-29b-3p	MLF1	myeloid leukemia factor 1
Details	565	73	hsa-miR-29b-3p	NATD1	N-acetyltransferase domain containing 1
Details	566	73	hsa-miR-29b-3p	DRD1	dopamine receptor D1
Details	567	73	hsa-miR-29b-3p	HSPA4L	heat shock protein family A (Hsp70) member 4 like
Details	568	73	hsa-miR-29b-3p	DAZL	deleted in azoospermia like
Details	569	73	hsa-miR-29b-3p	NUDT11	nudix hydrolase 11
Details	570	73	hsa-miR-29b-3p	GCSH	glycine cleavage system protein H
Details	571	73	hsa-miR-29b-3p	RAB40C	RAB40C, member RAS oncogene family
Details	572	73	hsa-miR-29b-3p	THBS2	thrombospondin 2
Details	573	73	hsa-miR-29b-3p	SLC2A3	solute carrier family 2 member 3
Details	574	73	hsa-miR-29b-3p	CCND2	cyclin D2
Details	575	73	hsa-miR-29b-3p	PROSER1	proline and serine rich 1
Details	576	73	hsa-miR-29b-3p	LRCH1	leucine rich repeats and calponin homology domain containing 1
Details	577	72	hsa-miR-29b-3p	SNX8	sorting nexin 8
Details	578	72	hsa-miR-29b-3p	IL36RN	interleukin 36 receptor antagonist
Details	579	72	hsa-miR-29b-3p	DDX6	DEAD-box helicase 6
Details	580	72	hsa-miR-29b-3p	GPR161	G protein-coupled receptor 161
Details	581	72	hsa-miR-29b-3p	CARD18	caspase recruitment domain family member 18
Details	582	72	hsa-miR-29b-3p	CALU	calumenin
Details	583	72	hsa-miR-29b-3p	KCTD15	potassium channel tetramerization domain containing 15
Details	584	72	hsa-miR-29b-3p	AIMP2	aminoacyl tRNA synthetase complex interacting multifunctional protein 2
Details	585	72	hsa-miR-29b-3p	VHL	von Hippel-Lindau tumor suppressor
Details	586	72	hsa-miR-29b-3p	PHF21A	PHD finger protein 21A
Details	587	72	hsa-miR-29b-3p	PIK3R3	phosphoinositide-3-kinase regulatory subunit 3
Details	588	72	hsa-miR-29b-3p	SHISAL1	shisa like 1
Details	589	72	hsa-miR-29b-3p	EMP1	epithelial membrane protein 1
Details	590	72	hsa-miR-29b-3p	MAFG	MAF bZIP transcription factor G
Details	591	72	hsa-miR-29b-3p	COL6A1	collagen type VI alpha 1 chain
Details	592	72	hsa-miR-29b-3p	VPS36	vacuolar protein sorting 36 homolog
Details	593	72	hsa-miR-29b-3p	KCTD3	potassium channel tetramerization domain containing 3
Details	594	72	hsa-miR-29b-3p	KDM5A	lysine demethylase 5A
Details	595	72	hsa-miR-29b-3p	AP4E1	adaptor related protein complex 4 subunit epsilon 1
Details	596	72	hsa-miR-29b-3p	CACNA1B	calcium voltage-gated channel subunit alpha1 B
Details	597	72	hsa-miR-29b-3p	ACTN2	actinin alpha 2
Details	598	72	hsa-miR-29b-3p	SCAMP5	secretory carrier membrane protein 5
Details	599	71	hsa-miR-29b-3p	ATP6V1A	ATPase H+ transporting V1 subunit A
Details	600	71	hsa-miR-29b-3p	SYT14	synaptotagmin 14
Details	601	71	hsa-miR-29b-3p	CDCA4	cell division cycle associated 4
Details	602	71	hsa-miR-29b-3p	COL6A2	collagen type VI alpha 2 chain
Details	603	71	hsa-miR-29b-3p	MAU2	MAU2 sister chromatid cohesion factor
Details	604	71	hsa-miR-29b-3p	FGA	fibrinogen alpha chain
Details	605	71	hsa-miR-29b-3p	MED26	mediator complex subunit 26
Details	606	71	hsa-miR-29b-3p	ARRDC3	arrestin domain containing 3
Details	607	71	hsa-miR-29b-3p	SWAP70	switching B cell complex subunit SWAP70
Details	608	71	hsa-miR-29b-3p	SAMD13	sterile alpha motif domain containing 13
Details	609	71	hsa-miR-29b-3p	ADAMTS18	ADAM metallopeptidase with thrombospondin type 1 motif 18
Details	610	71	hsa-miR-29b-3p	STRN3	striatin 3
Details	611	71	hsa-miR-29b-3p	PDHX	pyruvate dehydrogenase complex component X
Details	612	71	hsa-miR-29b-3p	SEC11A	SEC11 homolog A, signal peptidase complex subunit
Details	613	71	hsa-miR-29b-3p	MPZL3	myelin protein zero like 3
Details	614	71	hsa-miR-29b-3p	FAM84B	family with sequence similarity 84 member B
Details	615	71	hsa-miR-29b-3p	HMGCS2	3-hydroxy-3-methylglutaryl-CoA synthase 2
Details	616	71	hsa-miR-29b-3p	ARMC8	armadillo repeat containing 8
Details	617	71	hsa-miR-29b-3p	STK35	serine/threonine kinase 35
Details	618	71	hsa-miR-29b-3p	PPP4R3B	protein phosphatase 4 regulatory subunit 3B
Details	619	71	hsa-miR-29b-3p	DPYSL2	dihydropyrimidinase like 2
Details	620	71	hsa-miR-29b-3p	NFATC3	nuclear factor of activated T cells 3
Details	621	71	hsa-miR-29b-3p	KREMEN2	kringle containing transmembrane protein 2
Details	622	70	hsa-miR-29b-3p	INSIG1	insulin induced gene 1
Details	623	70	hsa-miR-29b-3p	PSMD7	proteasome 26S subunit, non-ATPase 7
Details	624	70	hsa-miR-29b-3p	MAFB	MAF bZIP transcription factor B
Details	625	70	hsa-miR-29b-3p	PTPRJ	protein tyrosine phosphatase, receptor type J
Details	626	70	hsa-miR-29b-3p	HTR6	5-hydroxytryptamine receptor 6
Details	627	70	hsa-miR-29b-3p	C2CD4A	C2 calcium dependent domain containing 4A
Details	628	70	hsa-miR-29b-3p	C21orf91	chromosome 21 open reading frame 91
Details	629	70	hsa-miR-29b-3p	H2AFY2	H2A histone family member Y2
Details	630	70	hsa-miR-29b-3p	KIF5B	kinesin family member 5B
Details	631	70	hsa-miR-29b-3p	HNF4G	hepatocyte nuclear factor 4 gamma
Details	632	70	hsa-miR-29b-3p	PEX5	peroxisomal biogenesis factor 5
Details	633	70	hsa-miR-29b-3p	TMEM151B	transmembrane protein 151B
Details	634	70	hsa-miR-29b-3p	COL21A1	collagen type XXI alpha 1 chain
Details	635	70	hsa-miR-29b-3p	SCLT1	sodium channel and clathrin linker 1
Details	636	70	hsa-miR-29b-3p	TIGD5	tigger transposable element derived 5
Details	637	70	hsa-miR-29b-3p	FRMD4A	FERM domain containing 4A
Details	638	70	hsa-miR-29b-3p	OXR1	oxidation resistance 1
Details	639	70	hsa-miR-29b-3p	ADAM22	ADAM metallopeptidase domain 22
Details	640	69	hsa-miR-29b-3p	KCNC2	potassium voltage-gated channel subfamily C member 2
Details	641	69	hsa-miR-29b-3p	PALM2	paralemmin 2
Details	642	69	hsa-miR-29b-3p	TMEM132A	transmembrane protein 132A
Details	643	69	hsa-miR-29b-3p	CRMP1	collapsin response mediator protein 1
Details	644	69	hsa-miR-29b-3p	HSPA14	heat shock protein family A (Hsp70) member 14
Details	645	69	hsa-miR-29b-3p	SOX12	SRY-box 12
Details	646	69	hsa-miR-29b-3p	LARP4B	La ribonucleoprotein domain family member 4B
Details	647	69	hsa-miR-29b-3p	ABHD5	abhydrolase domain containing 5
Details	648	69	hsa-miR-29b-3p	PPIP5K2	diphosphoinositol pentakisphosphate kinase 2
Details	649	69	hsa-miR-29b-3p	SPNS1	sphingolipid transporter 1 (putative)
Details	650	69	hsa-miR-29b-3p	ANKRD52	ankyrin repeat domain 52
Details	651	69	hsa-miR-29b-3p	MDM2	MDM2 proto-oncogene
Details	652	69	hsa-miR-29b-3p	ZNF438	zinc finger protein 438
Details	653	69	hsa-miR-29b-3p	CHFR	checkpoint with forkhead and ring finger domains
Details	654	69	hsa-miR-29b-3p	C9orf3	chromosome 9 open reading frame 3
Details	655	69	hsa-miR-29b-3p	RALGPS1	Ral GEF with PH domain and SH3 binding motif 1
Details	656	69	hsa-miR-29b-3p	C11orf87	chromosome 11 open reading frame 87
Details	657	69	hsa-miR-29b-3p	CLMN	calmin
Details	658	69	hsa-miR-29b-3p	ZKSCAN4	zinc finger with KRAB and SCAN domains 4
Details	659	69	hsa-miR-29b-3p	CACNA1A	calcium voltage-gated channel subunit alpha1 A
Details	660	69	hsa-miR-29b-3p	STX1A	syntaxin 1A
Details	661	68	hsa-miR-29b-3p	FAM3C	family with sequence similarity 3 member C
Details	662	68	hsa-miR-29b-3p	SCML1	Scm polycomb group protein like 1
Details	663	68	hsa-miR-29b-3p	CPM	carboxypeptidase M
Details	664	68	hsa-miR-29b-3p	WASF1	WAS protein family member 1
Details	665	68	hsa-miR-29b-3p	ISL1	ISL LIM homeobox 1
Details	666	68	hsa-miR-29b-3p	SEC31A	SEC31 homolog A, COPII coat complex component
Details	667	68	hsa-miR-29b-3p	SVIL	supervillin
Details	668	68	hsa-miR-29b-3p	COMMD2	COMM domain containing 2
Details	669	68	hsa-miR-29b-3p	RAB12	RAB12, member RAS oncogene family
Details	670	68	hsa-miR-29b-3p	BACE1	beta-secretase 1
Details	671	68	hsa-miR-29b-3p	CNOT8	CCR4-NOT transcription complex subunit 8
Details	672	68	hsa-miR-29b-3p	PER3	period circadian regulator 3
Details	673	68	hsa-miR-29b-3p	CCNA2	cyclin A2
Details	674	68	hsa-miR-29b-3p	FAM193B	family with sequence similarity 193 member B
Details	675	68	hsa-miR-29b-3p	CLK2	CDC like kinase 2
Details	676	68	hsa-miR-29b-3p	BRWD1	bromodomain and WD repeat domain containing 1
Details	677	68	hsa-miR-29b-3p	PPP6C	protein phosphatase 6 catalytic subunit
Details	678	68	hsa-miR-29b-3p	GSTA4	glutathione S-transferase alpha 4
Details	679	68	hsa-miR-29b-3p	CFL2	cofilin 2
Details	680	68	hsa-miR-29b-3p	ENTPD7	ectonucleoside triphosphate diphosphohydrolase 7
Details	681	67	hsa-miR-29b-3p	TRAK2	trafficking kinesin protein 2
Details	682	67	hsa-miR-29b-3p	BIRC6	baculoviral IAP repeat containing 6
Details	683	67	hsa-miR-29b-3p	SLK	STE20 like kinase
Details	684	67	hsa-miR-29b-3p	DGKK	diacylglycerol kinase kappa
Details	685	67	hsa-miR-29b-3p	WDR26	WD repeat domain 26
Details	686	67	hsa-miR-29b-3p	ABCB6	ATP binding cassette subfamily B member 6 (Langereis blood group)
Details	687	67	hsa-miR-29b-3p	TRIM9	tripartite motif containing 9
Details	688	67	hsa-miR-29b-3p	KLF12	Kruppel like factor 12
Details	689	67	hsa-miR-29b-3p	RCC2	regulator of chromosome condensation 2
Details	690	67	hsa-miR-29b-3p	ULK2	unc-51 like autophagy activating kinase 2
Details	691	66	hsa-miR-29b-3p	TRIM37	tripartite motif containing 37
Details	692	66	hsa-miR-29b-3p	HMGCS1	3-hydroxy-3-methylglutaryl-CoA synthase 1
Details	693	66	hsa-miR-29b-3p	USP42	ubiquitin specific peptidase 42
Details	694	66	hsa-miR-29b-3p	SPRY4	sprouty RTK signaling antagonist 4
Details	695	66	hsa-miR-29b-3p	KLHL8	kelch like family member 8
Details	696	66	hsa-miR-29b-3p	DNAH14	dynein axonemal heavy chain 14
Details	697	66	hsa-miR-29b-3p	DSG3	desmoglein 3
Details	698	66	hsa-miR-29b-3p	VANGL1	VANGL planar cell polarity protein 1
Details	699	66	hsa-miR-29b-3p	H2AFY	H2A histone family member Y
Details	700	66	hsa-miR-29b-3p	MEST	mesoderm specific transcript
Details	701	66	hsa-miR-29b-3p	GRAP2	GRB2 related adaptor protein 2
Details	702	66	hsa-miR-29b-3p	TRAFD1	TRAF-type zinc finger domain containing 1
Details	703	66	hsa-miR-29b-3p	CLEC7A	C-type lectin domain containing 7A
Details	704	66	hsa-miR-29b-3p	UHRF1BP1	UHRF1 binding protein 1
Details	705	66	hsa-miR-29b-3p	RUNX1T1	RUNX1 translocation partner 1
Details	706	66	hsa-miR-29b-3p	INO80D	INO80 complex subunit D
Details	707	66	hsa-miR-29b-3p	LDLRAD4	low density lipoprotein receptor class A domain containing 4
Details	708	66	hsa-miR-29b-3p	ZKSCAN7	zinc finger with KRAB and SCAN domains 7
Details	709	66	hsa-miR-29b-3p	SLC16A7	solute carrier family 16 member 7
Details	710	65	hsa-miR-29b-3p	CLHC1	clathrin heavy chain linker domain containing 1
Details	711	65	hsa-miR-29b-3p	THAP2	THAP domain containing 2
Details	712	65	hsa-miR-29b-3p	HINT3	histidine triad nucleotide binding protein 3
Details	713	65	hsa-miR-29b-3p	PLEKHA8	pleckstrin homology domain containing A8
Details	714	65	hsa-miR-29b-3p	MAP2K6	mitogen-activated protein kinase kinase 6
Details	715	65	hsa-miR-29b-3p	ETV4	ETS variant 4
Details	716	65	hsa-miR-29b-3p	CTDSPL2	CTD small phosphatase like 2
Details	717	65	hsa-miR-29b-3p	LILRA4	leukocyte immunoglobulin like receptor A4
Details	718	65	hsa-miR-29b-3p	GID4	GID complex subunit 4 homolog
Details	719	65	hsa-miR-29b-3p	PPP1R3D	protein phosphatase 1 regulatory subunit 3D
Details	720	65	hsa-miR-29b-3p	COLGALT2	collagen beta(1-O)galactosyltransferase 2
Details	721	65	hsa-miR-29b-3p	KCNK10	potassium two pore domain channel subfamily K member 10
Details	722	65	hsa-miR-29b-3p	CCNL2	cyclin L2
Details	723	65	hsa-miR-29b-3p	UBN1	ubinuclein 1
Details	724	65	hsa-miR-29b-3p	PTX3	pentraxin 3
Details	725	65	hsa-miR-29b-3p	CCNI2	cyclin I family member 2
Details	726	65	hsa-miR-29b-3p	ARID1B	AT-rich interaction domain 1B
Details	727	65	hsa-miR-29b-3p	HMGN3	high mobility group nucleosomal binding domain 3
Details	728	65	hsa-miR-29b-3p	MED28	mediator complex subunit 28
Details	729	65	hsa-miR-29b-3p	NUFIP2	nuclear FMR1 interacting protein 2
Details	730	65	hsa-miR-29b-3p	MBD5	methyl-CpG binding domain protein 5
Details	731	65	hsa-miR-29b-3p	DCLK3	doublecortin like kinase 3
Details	732	65	hsa-miR-29b-3p	MXI1	MAX interactor 1, dimerization protein
Details	733	65	hsa-miR-29b-3p	RTL10	retrotransposon Gag like 10
Details	734	64	hsa-miR-29b-3p	FREM1	FRAS1 related extracellular matrix 1
Details	735	64	hsa-miR-29b-3p	FKBP5	FKBP prolyl isomerase 5
Details	736	64	hsa-miR-29b-3p	MAGOHB	mago homolog B, exon junction complex subunit
Details	737	64	hsa-miR-29b-3p	OTUB2	OTU deubiquitinase, ubiquitin aldehyde binding 2
Details	738	64	hsa-miR-29b-3p	CA3	carbonic anhydrase 3
Details	739	64	hsa-miR-29b-3p	TP53INP1	tumor protein p53 inducible nuclear protein 1
Details	740	64	hsa-miR-29b-3p	IFFO2	intermediate filament family orphan 2
Details	741	64	hsa-miR-29b-3p	YPEL2	yippee like 2
Details	742	64	hsa-miR-29b-3p	ASPH	aspartate beta-hydroxylase
Details	743	64	hsa-miR-29b-3p	PIK3CB	phosphatidylinositol-4,5-bisphosphate 3-kinase catalytic subunit beta
Details	744	64	hsa-miR-29b-3p	TRAF5	TNF receptor associated factor 5
Details	745	64	hsa-miR-29b-3p	SLC25A13	solute carrier family 25 member 13
Details	746	64	hsa-miR-29b-3p	SRSF11	serine and arginine rich splicing factor 11
Details	747	64	hsa-miR-29b-3p	PROM1	prominin 1
Details	748	64	hsa-miR-29b-3p	LCORL	ligand dependent nuclear receptor corepressor like
Details	749	64	hsa-miR-29b-3p	C5orf24	chromosome 5 open reading frame 24
Details	750	64	hsa-miR-29b-3p	MTX3	metaxin 3
Details	751	64	hsa-miR-29b-3p	EDC3	enhancer of mRNA decapping 3
Details	752	64	hsa-miR-29b-3p	RNF165	ring finger protein 165
Details	753	63	hsa-miR-29b-3p	ZC4H2	zinc finger C4H2-type containing
Details	754	63	hsa-miR-29b-3p	COL6A6	collagen type VI alpha 6 chain
Details	755	63	hsa-miR-29b-3p	STAT3	signal transducer and activator of transcription 3
Details	756	63	hsa-miR-29b-3p	BRINP1	BMP/retinoic acid inducible neural specific 1
Details	757	63	hsa-miR-29b-3p	SPAST	spastin
Details	758	63	hsa-miR-29b-3p	ARFGEF2	ADP ribosylation factor guanine nucleotide exchange factor 2
Details	759	63	hsa-miR-29b-3p	HECW1	HECT, C2 and WW domain containing E3 ubiquitin protein ligase 1
Details	760	63	hsa-miR-29b-3p	SLC43A2	solute carrier family 43 member 2
Details	761	63	hsa-miR-29b-3p	AQP4	aquaporin 4
Details	762	63	hsa-miR-29b-3p	C9orf72	chromosome 9 open reading frame 72
Details	763	63	hsa-miR-29b-3p	SPIN4	spindlin family member 4
Details	764	63	hsa-miR-29b-3p	CBX1	chromobox 1
Details	765	63	hsa-miR-29b-3p	UBTF	upstream binding transcription factor
Details	766	63	hsa-miR-29b-3p	PLPPR4	phospholipid phosphatase related 4
Details	767	63	hsa-miR-29b-3p	LDLRAP1	low density lipoprotein receptor adaptor protein 1
Details	768	63	hsa-miR-29b-3p	CDC42SE1	CDC42 small effector 1
Details	769	63	hsa-miR-29b-3p	SCYL2	SCY1 like pseudokinase 2
Details	770	63	hsa-miR-29b-3p	DCLK1	doublecortin like kinase 1
Details	771	63	hsa-miR-29b-3p	VTA1	vesicle trafficking 1
Details	772	63	hsa-miR-29b-3p	CREG1	cellular repressor of E1A stimulated genes 1
Details	773	63	hsa-miR-29b-3p	KLHL25	kelch like family member 25
Details	774	63	hsa-miR-29b-3p	MAP3K2	mitogen-activated protein kinase kinase kinase 2
Details	775	63	hsa-miR-29b-3p	DCAF12L1	DDB1 and CUL4 associated factor 12 like 1
Details	776	63	hsa-miR-29b-3p	PHACTR2	phosphatase and actin regulator 2
Details	777	62	hsa-miR-29b-3p	NRAS	NRAS proto-oncogene, GTPase
Details	778	62	hsa-miR-29b-3p	VASH2	vasohibin 2
Details	779	62	hsa-miR-29b-3p	SLC35B2	solute carrier family 35 member B2
Details	780	62	hsa-miR-29b-3p	GPATCH2L	G-patch domain containing 2 like
Details	781	62	hsa-miR-29b-3p	FSCN1	fascin actin-bundling protein 1
Details	782	62	hsa-miR-29b-3p	CORT	cortistatin
Details	783	62	hsa-miR-29b-3p	KDM2A	lysine demethylase 2A
Details	784	62	hsa-miR-29b-3p	KIAA0895L	KIAA0895 like
Details	785	62	hsa-miR-29b-3p	SCN3B	sodium voltage-gated channel beta subunit 3
Details	786	62	hsa-miR-29b-3p	LIMS1	LIM zinc finger domain containing 1
Details	787	62	hsa-miR-29b-3p	STC1	stanniocalcin 1
Details	788	62	hsa-miR-29b-3p	TIGAR	TP53 induced glycolysis regulatory phosphatase
Details	789	62	hsa-miR-29b-3p	SKI	SKI proto-oncogene
Details	790	62	hsa-miR-29b-3p	IMMP2L	inner mitochondrial membrane peptidase subunit 2
Details	791	62	hsa-miR-29b-3p	CALM3	calmodulin 3
Details	792	62	hsa-miR-29b-3p	PSME4	proteasome activator subunit 4
Details	793	62	hsa-miR-29b-3p	ITGA11	integrin subunit alpha 11
Details	794	62	hsa-miR-29b-3p	CTNNBIP1	catenin beta interacting protein 1
Details	795	62	hsa-miR-29b-3p	SERPINB9	serpin family B member 9
Details	796	62	hsa-miR-29b-3p	TESPA1	thymocyte expressed, positive selection associated 1
Details	797	62	hsa-miR-29b-3p	SIKE1	suppressor of IKBKE 1
Details	798	62	hsa-miR-29b-3p	CDC23	cell division cycle 23
Details	799	62	hsa-miR-29b-3p	ANKRD60	ankyrin repeat domain 60
Details	800	62	hsa-miR-29b-3p	ZNF385C	zinc finger protein 385C
Details	801	61	hsa-miR-29b-3p	CHRNB2	cholinergic receptor nicotinic beta 2 subunit
Details	802	61	hsa-miR-29b-3p	KIAA0355	KIAA0355
Details	803	61	hsa-miR-29b-3p	RCOR1	REST corepressor 1
Details	804	61	hsa-miR-29b-3p	SERF1B	small EDRK-rich factor 1B
Details	805	61	hsa-miR-29b-3p	NCOA3	nuclear receptor coactivator 3
Details	806	61	hsa-miR-29b-3p	KBTBD8	kelch repeat and BTB domain containing 8
Details	807	61	hsa-miR-29b-3p	FKBP4	FKBP prolyl isomerase 4
Details	808	61	hsa-miR-29b-3p	ABI1	abl interactor 1
Details	809	61	hsa-miR-29b-3p	PDGFRA	platelet derived growth factor receptor alpha
Details	810	61	hsa-miR-29b-3p	FYN	FYN proto-oncogene, Src family tyrosine kinase
Details	811	61	hsa-miR-29b-3p	APOOL	apolipoprotein O like
Details	812	61	hsa-miR-29b-3p	F11R	F11 receptor
Details	813	61	hsa-miR-29b-3p	NDRG4	NDRG family member 4
Details	814	61	hsa-miR-29b-3p	CTCFL	CCCTC-binding factor like
Details	815	61	hsa-miR-29b-3p	IMPDH1	inosine monophosphate dehydrogenase 1
Details	816	61	hsa-miR-29b-3p	SLC26A11	solute carrier family 26 member 11
Details	817	61	hsa-miR-29b-3p	BRINP2	BMP/retinoic acid inducible neural specific 2
Details	818	61	hsa-miR-29b-3p	CENPS-CORT	CENPS-CORT readthrough
Details	819	61	hsa-miR-29b-3p	ZNF230	zinc finger protein 230
Details	820	61	hsa-miR-29b-3p	HLF	HLF, PAR bZIP transcription factor
Details	821	61	hsa-miR-29b-3p	CLCN5	chloride voltage-gated channel 5
Details	822	61	hsa-miR-29b-3p	TENM3	teneurin transmembrane protein 3
Details	823	61	hsa-miR-29b-3p	TUBB2B	tubulin beta 2B class IIb
Details	824	61	hsa-miR-29b-3p	P2RX5	purinergic receptor P2X 5
Details	825	60	hsa-miR-29b-3p	POLR3H	RNA polymerase III subunit H
Details	826	60	hsa-miR-29b-3p	PLAG1	PLAG1 zinc finger
Details	827	60	hsa-miR-29b-3p	HOOK3	hook microtubule tethering protein 3
Details	828	60	hsa-miR-29b-3p	OSBPL3	oxysterol binding protein like 3
Details	829	60	hsa-miR-29b-3p	CLEC2D	C-type lectin domain family 2 member D
Details	830	60	hsa-miR-29b-3p	AGO1	argonaute RISC catalytic component 1
Details	831	60	hsa-miR-29b-3p	DAG1	dystroglycan 1
Details	832	60	hsa-miR-29b-3p	SOWAHC	sosondowah ankyrin repeat domain family member C
Details	833	60	hsa-miR-29b-3p	IL1RL1	interleukin 1 receptor like 1
Details	834	60	hsa-miR-29b-3p	RPA1	replication protein A1
Details	835	60	hsa-miR-29b-3p	ZNF639	zinc finger protein 639
Details	836	60	hsa-miR-29b-3p	SIAH3	siah E3 ubiquitin protein ligase family member 3
Details	837	60	hsa-miR-29b-3p	ZMYM3	zinc finger MYM-type containing 3
Details	838	60	hsa-miR-29b-3p	BRD4	bromodomain containing 4
Details	839	60	hsa-miR-29b-3p	CTPS1	CTP synthase 1
Details	840	60	hsa-miR-29b-3p	GTPBP2	GTP binding protein 2
Details	841	60	hsa-miR-29b-3p	PHLDB3	pleckstrin homology like domain family B member 3
Details	842	60	hsa-miR-29b-3p	MMP24	matrix metallopeptidase 24
Details	843	60	hsa-miR-29b-3p	FOS	Fos proto-oncogene, AP-1 transcription factor subunit
Details	844	60	hsa-miR-29b-3p	SFXN3	sideroflexin 3
Details	845	60	hsa-miR-29b-3p	RFLNB	refilin B
Details	846	60	hsa-miR-29b-3p	NLGN3	neuroligin 3
Details	847	60	hsa-miR-29b-3p	LARP4	La ribonucleoprotein domain family member 4
Details	848	59	hsa-miR-29b-3p	MLIP	muscular LMNA interacting protein
Details	849	59	hsa-miR-29b-3p	CACNA1C	calcium voltage-gated channel subunit alpha1 C
Details	850	59	hsa-miR-29b-3p	CPNE8	copine 8
Details	851	59	hsa-miR-29b-3p	FBXL20	F-box and leucine rich repeat protein 20
Details	852	59	hsa-miR-29b-3p	PDS5B	PDS5 cohesin associated factor B
Details	853	59	hsa-miR-29b-3p	MIB1	mindbomb E3 ubiquitin protein ligase 1
Details	854	59	hsa-miR-29b-3p	UNC13B	unc-13 homolog B
Details	855	59	hsa-miR-29b-3p	RRAS2	RAS related 2
Details	856	59	hsa-miR-29b-3p	TANC1	tetratricopeptide repeat, ankyrin repeat and coiled-coil containing 1
Details	857	59	hsa-miR-29b-3p	SELENOH	selenoprotein H
Details	858	59	hsa-miR-29b-3p	KALRN	kalirin RhoGEF kinase
Details	859	59	hsa-miR-29b-3p	E2F7	E2F transcription factor 7
Details	860	59	hsa-miR-29b-3p	TUBD1	tubulin delta 1
Details	861	59	hsa-miR-29b-3p	TOMM20	translocase of outer mitochondrial membrane 20
Details	862	59	hsa-miR-29b-3p	KIAA1549L	KIAA1549 like
Details	863	59	hsa-miR-29b-3p	ZHX1	zinc fingers and homeoboxes 1
Details	864	59	hsa-miR-29b-3p	UBE2K	ubiquitin conjugating enzyme E2 K
Details	865	59	hsa-miR-29b-3p	PTPN4	protein tyrosine phosphatase, non-receptor type 4
Details	866	59	hsa-miR-29b-3p	KPNB1	karyopherin subunit beta 1
Details	867	59	hsa-miR-29b-3p	HELZ	helicase with zinc finger
Details	868	59	hsa-miR-29b-3p	PLXNC1	plexin C1
Details	869	58	hsa-miR-29b-3p	SLC36A1	solute carrier family 36 member 1
Details	870	58	hsa-miR-29b-3p	FLVCR2	feline leukemia virus subgroup C cellular receptor family member 2
Details	871	58	hsa-miR-29b-3p	FAM71F2	family with sequence similarity 71 member F2
Details	872	58	hsa-miR-29b-3p	GPAM	glycerol-3-phosphate acyltransferase, mitochondrial
Details	873	58	hsa-miR-29b-3p	CAND1	cullin associated and neddylation dissociated 1
Details	874	58	hsa-miR-29b-3p	NEGR1	neuronal growth regulator 1
Details	875	58	hsa-miR-29b-3p	RAB15	RAB15, member RAS oncogene family
Details	876	58	hsa-miR-29b-3p	GNG2	G protein subunit gamma 2
Details	877	58	hsa-miR-29b-3p	ZFYVE26	zinc finger FYVE-type containing 26
Details	878	58	hsa-miR-29b-3p	USP31	ubiquitin specific peptidase 31
Details	879	58	hsa-miR-29b-3p	NTRK2	neurotrophic receptor tyrosine kinase 2
Details	880	58	hsa-miR-29b-3p	SAP30L	SAP30 like
Details	881	58	hsa-miR-29b-3p	FRS2	fibroblast growth factor receptor substrate 2
Details	882	58	hsa-miR-29b-3p	MIER3	MIER family member 3
Details	883	57	hsa-miR-29b-3p	AFAP1L1	actin filament associated protein 1 like 1
Details	884	57	hsa-miR-29b-3p	PLGLB2	plasminogen-like B2
Details	885	57	hsa-miR-29b-3p	ACVR2A	activin A receptor type 2A
Details	886	57	hsa-miR-29b-3p	POLR1D	RNA polymerase I and III subunit D
Details	887	57	hsa-miR-29b-3p	NFIC	nuclear factor I C
Details	888	57	hsa-miR-29b-3p	TMEM135	transmembrane protein 135
Details	889	57	hsa-miR-29b-3p	SRSF10	serine and arginine rich splicing factor 10
Details	890	57	hsa-miR-29b-3p	SPEN	spen family transcriptional repressor
Details	891	57	hsa-miR-29b-3p	DNAJB7	DnaJ heat shock protein family (Hsp40) member B7
Details	892	57	hsa-miR-29b-3p	UBA3	ubiquitin like modifier activating enzyme 3
Details	893	57	hsa-miR-29b-3p	HIP1	huntingtin interacting protein 1
Details	894	57	hsa-miR-29b-3p	IDE	insulin degrading enzyme
Details	895	57	hsa-miR-29b-3p	RPL22	ribosomal protein L22
Details	896	57	hsa-miR-29b-3p	PLGLB1	plasminogen-like B1
Details	897	57	hsa-miR-29b-3p	HPCAL4	hippocalcin like 4
Details	898	57	hsa-miR-29b-3p	TRIL	TLR4 interactor with leucine rich repeats
Details	899	57	hsa-miR-29b-3p	ZNF507	zinc finger protein 507
Details	900	57	hsa-miR-29b-3p	ZBTB40	zinc finger and BTB domain containing 40
Details	901	57	hsa-miR-29b-3p	HAPLN1	hyaluronan and proteoglycan link protein 1
Details	902	57	hsa-miR-29b-3p	DDX3Y	DEAD-box helicase 3 Y-linked
Details	903	57	hsa-miR-29b-3p	FOXO3	forkhead box O3
Details	904	56	hsa-miR-29b-3p	RIT1	Ras like without CAAX 1
Details	905	56	hsa-miR-29b-3p	AFF4	AF4/FMR2 family member 4
Details	906	56	hsa-miR-29b-3p	RASAL2	RAS protein activator like 2
Details	907	56	hsa-miR-29b-3p	ZNF197	zinc finger protein 197
Details	908	56	hsa-miR-29b-3p	CASZ1	castor zinc finger 1
Details	909	56	hsa-miR-29b-3p	SDK1	sidekick cell adhesion molecule 1
Details	910	56	hsa-miR-29b-3p	SUN1	Sad1 and UNC84 domain containing 1
Details	911	56	hsa-miR-29b-3p	NRSN1	neurensin 1
Details	912	56	hsa-miR-29b-3p	R3HDM4	R3H domain containing 4
Details	913	56	hsa-miR-29b-3p	CDC7	cell division cycle 7
Details	914	56	hsa-miR-29b-3p	CBX5	chromobox 5
Details	915	56	hsa-miR-29b-3p	CGGBP1	CGG triplet repeat binding protein 1
Details	916	56	hsa-miR-29b-3p	OSER1	oxidative stress responsive serine rich 1
Details	917	56	hsa-miR-29b-3p	BRD3	bromodomain containing 3
Details	918	56	hsa-miR-29b-3p	PDPN	podoplanin
Details	919	56	hsa-miR-29b-3p	SLC37A1	solute carrier family 37 member 1
Details	920	56	hsa-miR-29b-3p	CCN4	cellular communication network factor 4
Details	921	56	hsa-miR-29b-3p	SPINT1	serine peptidase inhibitor, Kunitz type 1
Details	922	55	hsa-miR-29b-3p	SBF2	SET binding factor 2
Details	923	55	hsa-miR-29b-3p	U2SURP	U2 snRNP associated SURP domain containing
Details	924	55	hsa-miR-29b-3p	VPS13C	vacuolar protein sorting 13 homolog C
Details	925	55	hsa-miR-29b-3p	NDN	necdin, MAGE family member
Details	926	55	hsa-miR-29b-3p	PLCG2	phospholipase C gamma 2
Details	927	55	hsa-miR-29b-3p	ZNF577	zinc finger protein 577
Details	928	55	hsa-miR-29b-3p	NFE4	nuclear factor, erythroid 4
Details	929	55	hsa-miR-29b-3p	KLF7	Kruppel like factor 7
Details	930	55	hsa-miR-29b-3p	GSK3B	glycogen synthase kinase 3 beta
Details	931	55	hsa-miR-29b-3p	KPNA1	karyopherin subunit alpha 1
Details	932	55	hsa-miR-29b-3p	SNAP91	synaptosome associated protein 91
Details	933	55	hsa-miR-29b-3p	TIAM1	T cell lymphoma invasion and metastasis 1
Details	934	55	hsa-miR-29b-3p	MS4A6A	membrane spanning 4-domains A6A
Details	935	55	hsa-miR-29b-3p	ATP5MC1	ATP synthase membrane subunit c locus 1
Details	936	55	hsa-miR-29b-3p	OSBPL6	oxysterol binding protein like 6
Details	937	55	hsa-miR-29b-3p	ARL17A	ADP ribosylation factor like GTPase 17A
Details	938	55	hsa-miR-29b-3p	CTNND1	catenin delta 1
Details	939	55	hsa-miR-29b-3p	SRSF1	serine and arginine rich splicing factor 1
Details	940	55	hsa-miR-29b-3p	KIFC2	kinesin family member C2
Details	941	55	hsa-miR-29b-3p	GTF3C3	general transcription factor IIIC subunit 3
Details	942	55	hsa-miR-29b-3p	EPHB3	EPH receptor B3
Details	943	55	hsa-miR-29b-3p	MSTN	myostatin
Details	944	55	hsa-miR-29b-3p	RNASE13	ribonuclease A family member 13 (inactive)
Details	945	54	hsa-miR-29b-3p	STAG2	stromal antigen 2
Details	946	54	hsa-miR-29b-3p	ZBTB47	zinc finger and BTB domain containing 47
Details	947	54	hsa-miR-29b-3p	UPK1B	uroplakin 1B
Details	948	54	hsa-miR-29b-3p	GRM4	glutamate metabotropic receptor 4
Details	949	54	hsa-miR-29b-3p	ZKSCAN3	zinc finger with KRAB and SCAN domains 3
Details	950	54	hsa-miR-29b-3p	GLE1	GLE1, RNA export mediator
Details	951	54	hsa-miR-29b-3p	ID1	inhibitor of DNA binding 1, HLH protein
Details	952	54	hsa-miR-29b-3p	SYN2	synapsin II
Details	953	54	hsa-miR-29b-3p	CHMP6	charged multivesicular body protein 6
Details	954	54	hsa-miR-29b-3p	TXLNG	taxilin gamma
Details	955	54	hsa-miR-29b-3p	ARL4A	ADP ribosylation factor like GTPase 4A
Details	956	54	hsa-miR-29b-3p	RFXAP	regulatory factor X associated protein
Details	957	54	hsa-miR-29b-3p	NCOA4	nuclear receptor coactivator 4
Details	958	54	hsa-miR-29b-3p	DNM3	dynamin 3
Details	959	54	hsa-miR-29b-3p	VCPKMT	valosin containing protein lysine methyltransferase
Details	960	53	hsa-miR-29b-3p	PDP2	pyruvate dehyrogenase phosphatase catalytic subunit 2
Details	961	53	hsa-miR-29b-3p	ADAM23	ADAM metallopeptidase domain 23
Details	962	53	hsa-miR-29b-3p	SPDL1	spindle apparatus coiled-coil protein 1
Details	963	53	hsa-miR-29b-3p	BVES	blood vessel epicardial substance
Details	964	53	hsa-miR-29b-3p	TGFB2	transforming growth factor beta 2
Details	965	53	hsa-miR-29b-3p	KMT5B	lysine methyltransferase 5B
Details	966	53	hsa-miR-29b-3p	DNAJB11	DnaJ heat shock protein family (Hsp40) member B11
Details	967	53	hsa-miR-29b-3p	NPAS4	neuronal PAS domain protein 4
Details	968	53	hsa-miR-29b-3p	IQUB	IQ motif and ubiquitin domain containing
Details	969	53	hsa-miR-29b-3p	IPO9	importin 9
Details	970	53	hsa-miR-29b-3p	SMCO1	single-pass membrane protein with coiled-coil domains 1
Details	971	53	hsa-miR-29b-3p	TDRKH	tudor and KH domain containing
Details	972	53	hsa-miR-29b-3p	SH3GLB2	SH3 domain containing GRB2 like, endophilin B2
Details	973	53	hsa-miR-29b-3p	NPM3	nucleophosmin/nucleoplasmin 3
Details	974	53	hsa-miR-29b-3p	ZBTB46	zinc finger and BTB domain containing 46
Details	975	53	hsa-miR-29b-3p	PRDM1	PR/SET domain 1
Details	976	53	hsa-miR-29b-3p	TADA2B	transcriptional adaptor 2B
Details	977	52	hsa-miR-29b-3p	ZNF445	zinc finger protein 445
Details	978	52	hsa-miR-29b-3p	C10orf67	chromosome 10 open reading frame 67
Details	979	52	hsa-miR-29b-3p	N4BP2	NEDD4 binding protein 2
Details	980	52	hsa-miR-29b-3p	SLC22A7	solute carrier family 22 member 7
Details	981	52	hsa-miR-29b-3p	XK	X-linked Kx blood group
Details	982	52	hsa-miR-29b-3p	EHD2	EH domain containing 2
Details	983	52	hsa-miR-29b-3p	ZNF862	zinc finger protein 862
Details	984	52	hsa-miR-29b-3p	IL18R1	interleukin 18 receptor 1
Details	985	52	hsa-miR-29b-3p	GGCT	gamma-glutamylcyclotransferase
Details	986	52	hsa-miR-29b-3p	CEP152	centrosomal protein 152
Details	987	52	hsa-miR-29b-3p	PDGFC	platelet derived growth factor C
Details	988	52	hsa-miR-29b-3p	AGPAT4	1-acylglycerol-3-phosphate O-acyltransferase 4
Details	989	52	hsa-miR-29b-3p	AR	androgen receptor
Details	990	52	hsa-miR-29b-3p	SEMA5B	semaphorin 5B
Details	991	52	hsa-miR-29b-3p	ZNF783	zinc finger family member 783
Details	992	52	hsa-miR-29b-3p	RPS6KA3	ribosomal protein S6 kinase A3
Details	993	52	hsa-miR-29b-3p	CEACAM6	carcinoembryonic antigen related cell adhesion molecule 6
Details	994	52	hsa-miR-29b-3p	RIC8A	RIC8 guanine nucleotide exchange factor A
Details	995	51	hsa-miR-29b-3p	ATXN3	ataxin 3
Details	996	51	hsa-miR-29b-3p	CAPRIN1	cell cycle associated protein 1
Details	997	51	hsa-miR-29b-3p	CHIC2	cysteine rich hydrophobic domain 2
Details	998	51	hsa-miR-29b-3p	CYBRD1	cytochrome b reductase 1
Details	999	51	hsa-miR-29b-3p	PLEKHA1	pleckstrin homology domain containing A1
Details	1000	51	hsa-miR-29b-3p	PRICKLE2	prickle planar cell polarity protein 2
Details	1001	51	hsa-miR-29b-3p	RAB3C	RAB3C, member RAS oncogene family
Details	1002	51	hsa-miR-29b-3p	CCDC88A	coiled-coil domain containing 88A
Details	1003	51	hsa-miR-29b-3p	LGI3	leucine rich repeat LGI family member 3
Details	1004	51	hsa-miR-29b-3p	SMARCA2	SWI/SNF related, matrix associated, actin dependent regulator of chromatin, subfamily a, member 2
Details	1005	51	hsa-miR-29b-3p	WFDC3	WAP four-disulfide core domain 3
Details	1006	51	hsa-miR-29b-3p	HTR7	5-hydroxytryptamine receptor 7
Details	1007	51	hsa-miR-29b-3p	ITGA6	integrin subunit alpha 6
Details	1008	51	hsa-miR-29b-3p	PLSCR3	phospholipid scramblase 3
Details	1009	51	hsa-miR-29b-3p	OXNAD1	oxidoreductase NAD binding domain containing 1
Details	1010	51	hsa-miR-29b-3p	CX3CL1	C-X3-C motif chemokine ligand 1
Details	1011	51	hsa-miR-29b-3p	LENG9	leukocyte receptor cluster member 9
Details	1012	51	hsa-miR-29b-3p	TP53INP2	tumor protein p53 inducible nuclear protein 2
Details	1013	51	hsa-miR-29b-3p	AP3M1	adaptor related protein complex 3 subunit mu 1
Details	1014	51	hsa-miR-29b-3p	KCTD1	potassium channel tetramerization domain containing 1
Details	1015	50	hsa-miR-29b-3p	RYBP	RING1 and YY1 binding protein
Details	1016	50	hsa-miR-29b-3p	RNF217	ring finger protein 217
Details	1017	50	hsa-miR-29b-3p	ARNT	aryl hydrocarbon receptor nuclear translocator
Details	1018	50	hsa-miR-29b-3p	LMX1A	LIM homeobox transcription factor 1 alpha
Details	1019	50	hsa-miR-29b-3p	FOXO4	forkhead box O4
Details	1020	50	hsa-miR-29b-3p	CECR2	CECR2, histone acetyl-lysine reader
Details	1021	50	hsa-miR-29b-3p	STARD8	StAR related lipid transfer domain containing 8
Details	1022	50	hsa-miR-29b-3p	SCAI	suppressor of cancer cell invasion
Details	1023	50	hsa-miR-29b-3p	SET	SET nuclear proto-oncogene
Details	1024	50	hsa-miR-29b-3p	C5orf30	chromosome 5 open reading frame 30
Details	1025	50	hsa-miR-29b-3p	ZER1	zyg-11 related cell cycle regulator
Details	1026	50	hsa-miR-29b-3p	NEDD9	neural precursor cell expressed, developmentally down-regulated 9
Details	1027	50	hsa-miR-29b-3p	EPHB2	EPH receptor B2
Details	1028	50	hsa-miR-29b-3p	FBRS	fibrosin
Details	1029	50	hsa-miR-29b-3p	POLE3	DNA polymerase epsilon 3, accessory subunit
Details	1030	50	hsa-miR-29b-3p	KRTAP5-5	keratin associated protein 5-5
Details	1031	50	hsa-miR-29b-3p	HAND1	heart and neural crest derivatives expressed 1
Details	1032	50	hsa-miR-29b-3p	SESN1	sestrin 1
Details	1033	50	hsa-miR-29b-3p	ILDR2	immunoglobulin like domain containing receptor 2
Details	1034	50	hsa-miR-29b-3p	MARK3	microtubule affinity regulating kinase 3
