# Supplementary material for: Identification and validation of miR‐29b‐3p and LIN7A as important diagnostic markers for bone non‐union by WGCNA
Source: J Cell Mol Med. 2024 Jul 3;28(13):e18522. doi: 10.1111/jcmm.18522 (PMC11220363; doi:10.1111/jcmm.18522)
Supplement: Supplementary file 10 — Table S5. [file JCMM-28-e18522-s008.xlsx]

## Sheet: Sheet1
Target Detail	Target Rank	Target Score	miRNA Name	Gene Symbol	Gene Description
Details	1	99	hsa-miR-2116-5p	ELK4	ELK4, ETS transcription factor
Details	2	98	hsa-miR-2116-5p	MBNL1	muscleblind like splicing regulator 1
Details	3	96	hsa-miR-2116-5p	SGK3	serum/glucocorticoid regulated kinase family member 3
Details	4	96	hsa-miR-2116-5p	PHTF2	putative homeodomain transcription factor 2
Details	5	96	hsa-miR-2116-5p	MB21D2	Mab-21 domain containing 2
Details	6	95	hsa-miR-2116-5p	CNGB1	cyclic nucleotide gated channel beta 1
Details	7	95	hsa-miR-2116-5p	GABRA1	gamma-aminobutyric acid type A receptor alpha1 subunit
Details	8	95	hsa-miR-2116-5p	C1QTNF3	C1q and TNF related 3
Details	9	94	hsa-miR-2116-5p	VASH2	vasohibin 2
Details	10	94	hsa-miR-2116-5p	YWHAZ	tyrosine 3-monooxygenase/tryptophan 5-monooxygenase activation protein zeta
Details	11	94	hsa-miR-2116-5p	UBN1	ubinuclein 1
Details	12	94	hsa-miR-2116-5p	NME9	NME/NM23 family member 9
Details	13	93	hsa-miR-2116-5p	ADAM12	ADAM metallopeptidase domain 12
Details	14	93	hsa-miR-2116-5p	MBNL3	muscleblind like splicing regulator 3
Details	15	93	hsa-miR-2116-5p	NR4A3	nuclear receptor subfamily 4 group A member 3
Details	16	93	hsa-miR-2116-5p	MAP4K3	mitogen-activated protein kinase kinase kinase kinase 3
Details	17	93	hsa-miR-2116-5p	DHFR	dihydrofolate reductase
Details	18	93	hsa-miR-2116-5p	FBXO36	F-box protein 36
Details	19	93	hsa-miR-2116-5p	NUP50	nucleoporin 50
Details	20	93	hsa-miR-2116-5p	CELF4	CUGBP Elav-like family member 4
Details	21	93	hsa-miR-2116-5p	AKAP12	A-kinase anchoring protein 12
Details	22	93	hsa-miR-2116-5p	FAM120B	family with sequence similarity 120B
Details	23	92	hsa-miR-2116-5p	IQCK	IQ motif containing K
Details	24	92	hsa-miR-2116-5p	PTPN1	protein tyrosine phosphatase, non-receptor type 1
Details	25	92	hsa-miR-2116-5p	MRPL19	mitochondrial ribosomal protein L19
Details	26	92	hsa-miR-2116-5p	RBM47	RNA binding motif protein 47
Details	27	92	hsa-miR-2116-5p	TNFAIP3	TNF alpha induced protein 3
Details	28	92	hsa-miR-2116-5p	SLC30A1	solute carrier family 30 member 1
Details	29	91	hsa-miR-2116-5p	TENT2	terminal nucleotidyltransferase 2
Details	30	91	hsa-miR-2116-5p	NOTCH2NLA	notch 2 N-terminal like A
Details	31	91	hsa-miR-2116-5p	BTC	betacellulin
Details	32	91	hsa-miR-2116-5p	C8orf44-SGK3	C8orf44-SGK3 readthrough
Details	33	91	hsa-miR-2116-5p	ELOVL2	ELOVL fatty acid elongase 2
Details	34	91	hsa-miR-2116-5p	GCSAM	germinal center associated signaling and motility
Details	35	91	hsa-miR-2116-5p	NEK2	NIMA related kinase 2
Details	36	91	hsa-miR-2116-5p	GCNT2	glucosaminyl (N-acetyl) transferase 2 (I blood group)
Details	37	91	hsa-miR-2116-5p	ARL6	ADP ribosylation factor like GTPase 6
Details	38	91	hsa-miR-2116-5p	ACYP2	acylphosphatase 2
Details	39	91	hsa-miR-2116-5p	PSMF1	proteasome inhibitor subunit 1
Details	40	91	hsa-miR-2116-5p	CCNJ	cyclin J
Details	41	91	hsa-miR-2116-5p	HAPLN1	hyaluronan and proteoglycan link protein 1
Details	42	91	hsa-miR-2116-5p	HTR1B	5-hydroxytryptamine receptor 1B
Details	43	90	hsa-miR-2116-5p	PALLD	palladin, cytoskeletal associated protein
Details	44	90	hsa-miR-2116-5p	TSPAN2	tetraspanin 2
Details	45	90	hsa-miR-2116-5p	SLC7A14	solute carrier family 7 member 14
Details	46	90	hsa-miR-2116-5p	PAX5	paired box 5
Details	47	90	hsa-miR-2116-5p	INPP5A	inositol polyphosphate-5-phosphatase A
Details	48	90	hsa-miR-2116-5p	ERICH1	glutamate rich 1
Details	49	90	hsa-miR-2116-5p	C3orf79	chromosome 3 open reading frame 79
Details	50	90	hsa-miR-2116-5p	FAM118A	family with sequence similarity 118 member A
Details	51	90	hsa-miR-2116-5p	CCDC126	coiled-coil domain containing 126
Details	52	90	hsa-miR-2116-5p	MYDGF	myeloid derived growth factor
Details	53	90	hsa-miR-2116-5p	MEX3D	mex-3 RNA binding family member D
Details	54	89	hsa-miR-2116-5p	LSM14A	LSM14A, mRNA processing body assembly factor
Details	55	89	hsa-miR-2116-5p	PIK3C2A	phosphatidylinositol-4-phosphate 3-kinase catalytic subunit type 2 alpha
Details	56	89	hsa-miR-2116-5p	CCDC59	coiled-coil domain containing 59
Details	57	89	hsa-miR-2116-5p	SORCS2	sortilin related VPS10 domain containing receptor 2
Details	58	89	hsa-miR-2116-5p	ATP10A	ATPase phospholipid transporting 10A (putative)
Details	59	89	hsa-miR-2116-5p	PDE10A	phosphodiesterase 10A
Details	60	89	hsa-miR-2116-5p	SRFBP1	serum response factor binding protein 1
Details	61	89	hsa-miR-2116-5p	NHEJ1	non-homologous end joining factor 1
Details	62	89	hsa-miR-2116-5p	EXT2	exostosin glycosyltransferase 2
Details	63	89	hsa-miR-2116-5p	CEP120	centrosomal protein 120
Details	64	89	hsa-miR-2116-5p	FOXL1	forkhead box L1
Details	65	89	hsa-miR-2116-5p	KIFC3	kinesin family member C3
Details	66	89	hsa-miR-2116-5p	SPACA1	sperm acrosome associated 1
Details	67	89	hsa-miR-2116-5p	NAPEPLD	N-acyl phosphatidylethanolamine phospholipase D
Details	68	88	hsa-miR-2116-5p	ITPRID2	ITPR interacting domain containing 2
Details	69	88	hsa-miR-2116-5p	ZNF549	zinc finger protein 549
Details	70	88	hsa-miR-2116-5p	SH3GLB1	SH3 domain containing GRB2 like, endophilin B1
Details	71	88	hsa-miR-2116-5p	OPA1	OPA1, mitochondrial dynamin like GTPase
Details	72	88	hsa-miR-2116-5p	TMF1	TATA element modulatory factor 1
Details	73	88	hsa-miR-2116-5p	IGF1R	insulin like growth factor 1 receptor
Details	74	88	hsa-miR-2116-5p	STYK1	serine/threonine/tyrosine kinase 1
Details	75	88	hsa-miR-2116-5p	SOS1	SOS Ras/Rac guanine nucleotide exchange factor 1
Details	76	88	hsa-miR-2116-5p	TFAP4	transcription factor AP-4
Details	77	88	hsa-miR-2116-5p	KCNJ13	potassium voltage-gated channel subfamily J member 13
Details	78	87	hsa-miR-2116-5p	COMMD10	COMM domain containing 10
Details	79	87	hsa-miR-2116-5p	ANKRD37	ankyrin repeat domain 37
Details	80	87	hsa-miR-2116-5p	C2orf48	chromosome 2 open reading frame 48
Details	81	87	hsa-miR-2116-5p	PUDP	pseudouridine 5'-phosphatase
Details	82	87	hsa-miR-2116-5p	FLRT3	fibronectin leucine rich transmembrane protein 3
Details	83	87	hsa-miR-2116-5p	CUL1	cullin 1
Details	84	87	hsa-miR-2116-5p	WAPL	WAPL cohesin release factor
Details	85	87	hsa-miR-2116-5p	FZD8	frizzled class receptor 8
Details	86	87	hsa-miR-2116-5p	OGFRL1	opioid growth factor receptor like 1
Details	87	87	hsa-miR-2116-5p	SPAG1	sperm associated antigen 1
Details	88	86	hsa-miR-2116-5p	SPOCK3	SPARC (osteonectin), cwcv and kazal like domains proteoglycan 3
Details	89	86	hsa-miR-2116-5p	DENND6A	DENN domain containing 6A
Details	90	86	hsa-miR-2116-5p	DDI2	DNA damage inducible 1 homolog 2
Details	91	86	hsa-miR-2116-5p	NOSIP	nitric oxide synthase interacting protein
Details	92	86	hsa-miR-2116-5p	NCAM2	neural cell adhesion molecule 2
Details	93	86	hsa-miR-2116-5p	RBM46	RNA binding motif protein 46
Details	94	86	hsa-miR-2116-5p	PCNX1	pecanex 1
Details	95	86	hsa-miR-2116-5p	SPX	spexin hormone
Details	96	85	hsa-miR-2116-5p	DLG2	discs large MAGUK scaffold protein 2
Details	97	85	hsa-miR-2116-5p	PFKFB2	6-phosphofructo-2-kinase/fructose-2,6-biphosphatase 2
Details	98	85	hsa-miR-2116-5p	CALHM4	calcium homeostasis modulator family member 4
Details	99	85	hsa-miR-2116-5p	SLC17A6	solute carrier family 17 member 6
Details	100	85	hsa-miR-2116-5p	ZNF12	zinc finger protein 12
Details	101	85	hsa-miR-2116-5p	DCUN1D3	defective in cullin neddylation 1 domain containing 3
Details	102	85	hsa-miR-2116-5p	TRAM1L1	translocation associated membrane protein 1 like 1
Details	103	85	hsa-miR-2116-5p	GMEB2	glucocorticoid modulatory element binding protein 2
Details	104	85	hsa-miR-2116-5p	SLCO4C1	solute carrier organic anion transporter family member 4C1
Details	105	85	hsa-miR-2116-5p	PIK3CB	phosphatidylinositol-4,5-bisphosphate 3-kinase catalytic subunit beta
Details	106	85	hsa-miR-2116-5p	RNF149	ring finger protein 149
Details	107	85	hsa-miR-2116-5p	ALS2	ALS2, alsin Rho guanine nucleotide exchange factor
Details	108	85	hsa-miR-2116-5p	TLE4	TLE family member 4, transcriptional corepressor
Details	109	85	hsa-miR-2116-5p	BAZ1B	bromodomain adjacent to zinc finger domain 1B
Details	110	84	hsa-miR-2116-5p	CHP1	calcineurin like EF-hand protein 1
Details	111	84	hsa-miR-2116-5p	GATA6	GATA binding protein 6
Details	112	84	hsa-miR-2116-5p	PPP1R3D	protein phosphatase 1 regulatory subunit 3D
Details	113	84	hsa-miR-2116-5p	ANKS3	ankyrin repeat and sterile alpha motif domain containing 3
Details	114	84	hsa-miR-2116-5p	NSD3	nuclear receptor binding SET domain protein 3
Details	115	84	hsa-miR-2116-5p	RORA	RAR related orphan receptor A
Details	116	83	hsa-miR-2116-5p	RBM12	RNA binding motif protein 12
Details	117	83	hsa-miR-2116-5p	HADH	hydroxyacyl-CoA dehydrogenase
Details	118	83	hsa-miR-2116-5p	TAS2R20	taste 2 receptor member 20
Details	119	82	hsa-miR-2116-5p	TYW5	tRNA-yW synthesizing protein 5
Details	120	82	hsa-miR-2116-5p	PDZD8	PDZ domain containing 8
Details	121	82	hsa-miR-2116-5p	INSR	insulin receptor
Details	122	82	hsa-miR-2116-5p	PRH2	proline rich protein HaeIII subfamily 2
Details	123	82	hsa-miR-2116-5p	ORC4	origin recognition complex subunit 4
Details	124	82	hsa-miR-2116-5p	FAM160B1	family with sequence similarity 160 member B1
Details	125	82	hsa-miR-2116-5p	AEBP2	AE binding protein 2
Details	126	82	hsa-miR-2116-5p	ZNF501	zinc finger protein 501
Details	127	82	hsa-miR-2116-5p	PHF2	PHD finger protein 2
Details	128	81	hsa-miR-2116-5p	H6PD	hexose-6-phosphate dehydrogenase/glucose 1-dehydrogenase
Details	129	81	hsa-miR-2116-5p	TENM2	teneurin transmembrane protein 2
Details	130	81	hsa-miR-2116-5p	TOMM5	translocase of outer mitochondrial membrane 5
Details	131	81	hsa-miR-2116-5p	ZNF708	zinc finger protein 708
Details	132	81	hsa-miR-2116-5p	LPGAT1	lysophosphatidylglycerol acyltransferase 1
Details	133	81	hsa-miR-2116-5p	ZBTB10	zinc finger and BTB domain containing 10
Details	134	81	hsa-miR-2116-5p	MYRIP	myosin VIIA and Rab interacting protein
Details	135	81	hsa-miR-2116-5p	COA7	cytochrome c oxidase assembly factor 7 (putative)
Details	136	81	hsa-miR-2116-5p	GDAP2	ganglioside induced differentiation associated protein 2
Details	137	81	hsa-miR-2116-5p	PMS2	PMS1 homolog 2, mismatch repair system component
Details	138	81	hsa-miR-2116-5p	EPPIN-WFDC6	EPPIN-WFDC6 readthrough
Details	139	81	hsa-miR-2116-5p	FBXO31	F-box protein 31
Details	140	81	hsa-miR-2116-5p	ZC3H12C	zinc finger CCCH-type containing 12C
Details	141	80	hsa-miR-2116-5p	EPHA6	EPH receptor A6
Details	142	80	hsa-miR-2116-5p	MIA3	MIA SH3 domain ER export factor 3
Details	143	80	hsa-miR-2116-5p	ZNF292	zinc finger protein 292
Details	144	80	hsa-miR-2116-5p	FMNL2	formin like 2
Details	145	80	hsa-miR-2116-5p	TSTD1	thiosulfate sulfurtransferase like domain containing 1
Details	146	80	hsa-miR-2116-5p	TNPO1	transportin 1
Details	147	80	hsa-miR-2116-5p	CXADR	CXADR, Ig-like cell adhesion molecule
Details	148	80	hsa-miR-2116-5p	JUN	Jun proto-oncogene, AP-1 transcription factor subunit
Details	149	80	hsa-miR-2116-5p	SDCBP	syndecan binding protein
Details	150	79	hsa-miR-2116-5p	FYB1	FYN binding protein 1
Details	151	79	hsa-miR-2116-5p	TCF12	transcription factor 12
Details	152	79	hsa-miR-2116-5p	ETV1	ETS variant 1
Details	153	79	hsa-miR-2116-5p	FGD4	FYVE, RhoGEF and PH domain containing 4
Details	154	79	hsa-miR-2116-5p	C5orf30	chromosome 5 open reading frame 30
Details	155	79	hsa-miR-2116-5p	PLXNA4	plexin A4
Details	156	79	hsa-miR-2116-5p	GRPEL2	GrpE like 2, mitochondrial
Details	157	79	hsa-miR-2116-5p	PDE1C	phosphodiesterase 1C
Details	158	79	hsa-miR-2116-5p	MFSD4B	major facilitator superfamily domain containing 4B
Details	159	79	hsa-miR-2116-5p	PCDH15	protocadherin related 15
Details	160	78	hsa-miR-2116-5p	LONRF1	LON peptidase N-terminal domain and ring finger 1
Details	161	78	hsa-miR-2116-5p	SERF1B	small EDRK-rich factor 1B
Details	162	78	hsa-miR-2116-5p	CDC37L1	cell division cycle 37 like 1
Details	163	78	hsa-miR-2116-5p	ANTXR1	ANTXR cell adhesion molecule 1
Details	164	78	hsa-miR-2116-5p	MEST	mesoderm specific transcript
Details	165	78	hsa-miR-2116-5p	C2orf88	chromosome 2 open reading frame 88
Details	166	78	hsa-miR-2116-5p	UBE2D1	ubiquitin conjugating enzyme E2 D1
Details	167	78	hsa-miR-2116-5p	SERF1A	small EDRK-rich factor 1A
Details	168	78	hsa-miR-2116-5p	PLA2R1	phospholipase A2 receptor 1
Details	169	78	hsa-miR-2116-5p	MYBL1	MYB proto-oncogene like 1
Details	170	77	hsa-miR-2116-5p	DCC	DCC netrin 1 receptor
Details	171	77	hsa-miR-2116-5p	FIGN	fidgetin, microtubule severing factor
Details	172	77	hsa-miR-2116-5p	GNG11	G protein subunit gamma 11
Details	173	77	hsa-miR-2116-5p	ACSL1	acyl-CoA synthetase long chain family member 1
Details	174	77	hsa-miR-2116-5p	BLOC1S5	biogenesis of lysosomal organelles complex 1 subunit 5
Details	175	77	hsa-miR-2116-5p	DDHD1	DDHD domain containing 1
Details	176	77	hsa-miR-2116-5p	RAB12	RAB12, member RAS oncogene family
Details	177	77	hsa-miR-2116-5p	SPTLC2	serine palmitoyltransferase long chain base subunit 2
Details	178	77	hsa-miR-2116-5p	CDR2	cerebellar degeneration related protein 2
Details	179	77	hsa-miR-2116-5p	ZSCAN2	zinc finger and SCAN domain containing 2
Details	180	77	hsa-miR-2116-5p	EIF4H	eukaryotic translation initiation factor 4H
Details	181	77	hsa-miR-2116-5p	CD1E	CD1e molecule
Details	182	77	hsa-miR-2116-5p	VSTM2A	V-set and transmembrane domain containing 2A
Details	183	76	hsa-miR-2116-5p	MATR3	matrin 3
Details	184	76	hsa-miR-2116-5p	RASAL2	RAS protein activator like 2
Details	185	76	hsa-miR-2116-5p	RD3	retinal degeneration 3, GUCY2D regulator
Details	186	76	hsa-miR-2116-5p	CEBPB	CCAAT enhancer binding protein beta
Details	187	76	hsa-miR-2116-5p	TMEM209	transmembrane protein 209
Details	188	76	hsa-miR-2116-5p	ZNF277	zinc finger protein 277
Details	189	76	hsa-miR-2116-5p	BTBD7	BTB domain containing 7
Details	190	76	hsa-miR-2116-5p	KCNV1	potassium voltage-gated channel modifier subfamily V member 1
Details	191	76	hsa-miR-2116-5p	PTPN21	protein tyrosine phosphatase, non-receptor type 21
Details	192	76	hsa-miR-2116-5p	WWOX	WW domain containing oxidoreductase
Details	193	76	hsa-miR-2116-5p	UNC80	unc-80 homolog, NALCN channel complex subunit
Details	194	76	hsa-miR-2116-5p	NET1	neuroepithelial cell transforming 1
Details	195	76	hsa-miR-2116-5p	POF1B	POF1B, actin binding protein
Details	196	76	hsa-miR-2116-5p	PPP1R21	protein phosphatase 1 regulatory subunit 21
Details	197	75	hsa-miR-2116-5p	CASC4	cancer susceptibility 4
Details	198	75	hsa-miR-2116-5p	ELOC	elongin C
Details	199	75	hsa-miR-2116-5p	RBM27	RNA binding motif protein 27
Details	200	75	hsa-miR-2116-5p	GOLIM4	golgi integral membrane protein 4
Details	201	75	hsa-miR-2116-5p	EDNRA	endothelin receptor type A
Details	202	75	hsa-miR-2116-5p	SIRT3	sirtuin 3
Details	203	75	hsa-miR-2116-5p	IP6K2	inositol hexakisphosphate kinase 2
Details	204	75	hsa-miR-2116-5p	PIGF	phosphatidylinositol glycan anchor biosynthesis class F
Details	205	75	hsa-miR-2116-5p	CZIB	CXXC motif containing zinc binding protein
Details	206	75	hsa-miR-2116-5p	UBE2J1	ubiquitin conjugating enzyme E2 J1
Details	207	75	hsa-miR-2116-5p	ZNF582	zinc finger protein 582
Details	208	75	hsa-miR-2116-5p	FAM78B	family with sequence similarity 78 member B
Details	209	75	hsa-miR-2116-5p	HNRNPH3	heterogeneous nuclear ribonucleoprotein H3
Details	210	75	hsa-miR-2116-5p	C12orf77	chromosome 12 open reading frame 77
Details	211	75	hsa-miR-2116-5p	C1orf53	chromosome 1 open reading frame 53
Details	212	75	hsa-miR-2116-5p	GNS	glucosamine (N-acetyl)-6-sulfatase
Details	213	74	hsa-miR-2116-5p	PRR27	proline rich 27
Details	214	74	hsa-miR-2116-5p	IPO5	importin 5
Details	215	74	hsa-miR-2116-5p	EEA1	early endosome antigen 1
Details	216	74	hsa-miR-2116-5p	DNAL1	dynein axonemal light chain 1
Details	217	74	hsa-miR-2116-5p	EIF4E2	eukaryotic translation initiation factor 4E family member 2
Details	218	74	hsa-miR-2116-5p	RAB7A	RAB7A, member RAS oncogene family
Details	219	74	hsa-miR-2116-5p	TENM1	teneurin transmembrane protein 1
Details	220	74	hsa-miR-2116-5p	INHA	inhibin subunit alpha
Details	221	74	hsa-miR-2116-5p	TNKS2	tankyrase 2
Details	222	74	hsa-miR-2116-5p	PCDHB6	protocadherin beta 6
Details	223	74	hsa-miR-2116-5p	AMOTL1	angiomotin like 1
Details	224	74	hsa-miR-2116-5p	LDLRAD4	low density lipoprotein receptor class A domain containing 4
Details	225	74	hsa-miR-2116-5p	RGPD5	RANBP2-like and GRIP domain containing 5
Details	226	74	hsa-miR-2116-5p	ZBTB20	zinc finger and BTB domain containing 20
Details	227	74	hsa-miR-2116-5p	FUS	FUS RNA binding protein
Details	228	73	hsa-miR-2116-5p	XPO1	exportin 1
Details	229	73	hsa-miR-2116-5p	RBM3	RNA binding motif protein 3
Details	230	73	hsa-miR-2116-5p	ZDHHC21	zinc finger DHHC-type containing 21
Details	231	73	hsa-miR-2116-5p	C14orf39	chromosome 14 open reading frame 39
Details	232	73	hsa-miR-2116-5p	KLHL31	kelch like family member 31
Details	233	73	hsa-miR-2116-5p	CHML	CHM like, Rab escort protein 2
Details	234	73	hsa-miR-2116-5p	HIPK1	homeodomain interacting protein kinase 1
Details	235	73	hsa-miR-2116-5p	PPP2R2D	protein phosphatase 2 regulatory subunit Bdelta
Details	236	73	hsa-miR-2116-5p	SEC24A	SEC24 homolog A, COPII coat complex component
Details	237	73	hsa-miR-2116-5p	YTHDF2	YTH N6-methyladenosine RNA binding protein 2
Details	238	73	hsa-miR-2116-5p	ENPP4	ectonucleotide pyrophosphatase/phosphodiesterase 4
Details	239	73	hsa-miR-2116-5p	MRPL30	mitochondrial ribosomal protein L30
Details	240	73	hsa-miR-2116-5p	PDCD6IP	programmed cell death 6 interacting protein
Details	241	73	hsa-miR-2116-5p	KMT2A	lysine methyltransferase 2A
Details	242	73	hsa-miR-2116-5p	FGF7	fibroblast growth factor 7
Details	243	72	hsa-miR-2116-5p	MTRF1	mitochondrial translation release factor 1
Details	244	72	hsa-miR-2116-5p	GPATCH2L	G-patch domain containing 2 like
Details	245	72	hsa-miR-2116-5p	SLC1A2	solute carrier family 1 member 2
Details	246	72	hsa-miR-2116-5p	ETV7	ETS variant 7
Details	247	72	hsa-miR-2116-5p	PDS5B	PDS5 cohesin associated factor B
Details	248	72	hsa-miR-2116-5p	CYFIP2	cytoplasmic FMR1 interacting protein 2
Details	249	72	hsa-miR-2116-5p	ZNHIT6	zinc finger HIT-type containing 6
Details	250	72	hsa-miR-2116-5p	CALCB	calcitonin related polypeptide beta
Details	251	72	hsa-miR-2116-5p	ZNF81	zinc finger protein 81
Details	252	72	hsa-miR-2116-5p	GABRR2	gamma-aminobutyric acid type A receptor rho2 subunit
Details	253	72	hsa-miR-2116-5p	SEC62	SEC62 homolog, preprotein translocation factor
Details	254	72	hsa-miR-2116-5p	ZNF559	zinc finger protein 559
Details	255	72	hsa-miR-2116-5p	HERC1	HECT and RLD domain containing E3 ubiquitin protein ligase family member 1
Details	256	72	hsa-miR-2116-5p	CA5B	carbonic anhydrase 5B
Details	257	71	hsa-miR-2116-5p	PRKCA	protein kinase C alpha
Details	258	71	hsa-miR-2116-5p	ONECUT2	one cut homeobox 2
Details	259	71	hsa-miR-2116-5p	CDK14	cyclin dependent kinase 14
Details	260	71	hsa-miR-2116-5p	CD3EAP	CD3e molecule associated protein
Details	261	71	hsa-miR-2116-5p	LMBRD2	LMBR1 domain containing 2
Details	262	71	hsa-miR-2116-5p	USP47	ubiquitin specific peptidase 47
Details	263	71	hsa-miR-2116-5p	ADSS	adenylosuccinate synthase
Details	264	71	hsa-miR-2116-5p	DNAJC24	DnaJ heat shock protein family (Hsp40) member C24
Details	265	70	hsa-miR-2116-5p	CEPT1	choline/ethanolamine phosphotransferase 1
Details	266	70	hsa-miR-2116-5p	PDE7A	phosphodiesterase 7A
Details	267	70	hsa-miR-2116-5p	SLC2A13	solute carrier family 2 member 13
Details	268	70	hsa-miR-2116-5p	SPCS3	signal peptidase complex subunit 3
Details	269	70	hsa-miR-2116-5p	GRAMD1B	GRAM domain containing 1B
Details	270	70	hsa-miR-2116-5p	ALCAM	activated leukocyte cell adhesion molecule
Details	271	70	hsa-miR-2116-5p	SCAI	suppressor of cancer cell invasion
Details	272	70	hsa-miR-2116-5p	MGAM	maltase-glucoamylase
Details	273	70	hsa-miR-2116-5p	SLC11A2	solute carrier family 11 member 2
Details	274	70	hsa-miR-2116-5p	ASB3	ankyrin repeat and SOCS box containing 3
Details	275	70	hsa-miR-2116-5p	TLL1	tolloid like 1
Details	276	70	hsa-miR-2116-5p	NANOS1	nanos C2HC-type zinc finger 1
Details	277	70	hsa-miR-2116-5p	TECRL	trans-2,3-enoyl-CoA reductase like
Details	278	70	hsa-miR-2116-5p	FYB2	FYN binding protein 2
Details	279	70	hsa-miR-2116-5p	LRP8	LDL receptor related protein 8
Details	280	70	hsa-miR-2116-5p	NECTIN3	nectin cell adhesion molecule 3
Details	281	70	hsa-miR-2116-5p	STT3A	STT3A, catalytic subunit of the oligosaccharyltransferase complex
Details	282	69	hsa-miR-2116-5p	POLR1B	RNA polymerase I subunit B
Details	283	69	hsa-miR-2116-5p	KLF3	Kruppel like factor 3
Details	284	69	hsa-miR-2116-5p	KCNA1	potassium voltage-gated channel subfamily A member 1
Details	285	69	hsa-miR-2116-5p	SLC25A27	solute carrier family 25 member 27
Details	286	69	hsa-miR-2116-5p	SLFN5	schlafen family member 5
Details	287	69	hsa-miR-2116-5p	WWC3	WWC family member 3
Details	288	69	hsa-miR-2116-5p	OGT	O-linked N-acetylglucosamine (GlcNAc) transferase
Details	289	69	hsa-miR-2116-5p	MAP3K15	mitogen-activated protein kinase kinase kinase 15
Details	290	69	hsa-miR-2116-5p	PTAR1	protein prenyltransferase alpha subunit repeat containing 1
Details	291	69	hsa-miR-2116-5p	VPS35	VPS35, retromer complex component
Details	292	69	hsa-miR-2116-5p	TBC1D19	TBC1 domain family member 19
Details	293	69	hsa-miR-2116-5p	STOML3	stomatin like 3
Details	294	68	hsa-miR-2116-5p	PHF24	PHD finger protein 24
Details	295	68	hsa-miR-2116-5p	METRN	meteorin, glial cell differentiation regulator
Details	296	68	hsa-miR-2116-5p	CCDC198	coiled-coil domain containing 198
Details	297	68	hsa-miR-2116-5p	CNTD1	cyclin N-terminal domain containing 1
Details	298	68	hsa-miR-2116-5p	TLR8	toll like receptor 8
Details	299	68	hsa-miR-2116-5p	CTDSPL	CTD small phosphatase like
Details	300	68	hsa-miR-2116-5p	TMEM170B	transmembrane protein 170B
Details	301	68	hsa-miR-2116-5p	MMP8	matrix metallopeptidase 8
Details	302	68	hsa-miR-2116-5p	UBXN7	UBX domain protein 7
Details	303	67	hsa-miR-2116-5p	TCAIM	T cell activation inhibitor, mitochondrial
Details	304	67	hsa-miR-2116-5p	CRIPT	CXXC repeat containing interactor of PDZ3 domain
Details	305	67	hsa-miR-2116-5p	OIT3	oncoprotein induced transcript 3
Details	306	67	hsa-miR-2116-5p	CHIC1	cysteine rich hydrophobic domain 1
Details	307	67	hsa-miR-2116-5p	TTC30A	tetratricopeptide repeat domain 30A
Details	308	67	hsa-miR-2116-5p	MTRF1L	mitochondrial translational release factor 1 like
Details	309	67	hsa-miR-2116-5p	NIPAL1	NIPA like domain containing 1
Details	310	67	hsa-miR-2116-5p	INO80D	INO80 complex subunit D
Details	311	67	hsa-miR-2116-5p	C9orf3	chromosome 9 open reading frame 3
Details	312	67	hsa-miR-2116-5p	GAPT	GRB2 binding adaptor protein, transmembrane
Details	313	67	hsa-miR-2116-5p	PREX2	phosphatidylinositol-3,4,5-trisphosphate dependent Rac exchange factor 2
Details	314	67	hsa-miR-2116-5p	MOCS2	molybdenum cofactor synthesis 2
Details	315	66	hsa-miR-2116-5p	2023-03-05	membrane associated ring-CH-type finger 5
Details	316	66	hsa-miR-2116-5p	TMOD1	tropomodulin 1
Details	317	66	hsa-miR-2116-5p	GAGE1	G antigen 1
Details	318	66	hsa-miR-2116-5p	HLCS	holocarboxylase synthetase
Details	319	66	hsa-miR-2116-5p	CECR2	CECR2, histone acetyl-lysine reader
Details	320	66	hsa-miR-2116-5p	OAZ2	ornithine decarboxylase antizyme 2
Details	321	66	hsa-miR-2116-5p	ACVR2B	activin A receptor type 2B
Details	322	66	hsa-miR-2116-5p	NFAT5	nuclear factor of activated T cells 5
Details	323	66	hsa-miR-2116-5p	SLC36A4	solute carrier family 36 member 4
Details	324	66	hsa-miR-2116-5p	SLC5A3	solute carrier family 5 member 3
Details	325	66	hsa-miR-2116-5p	TPD52L2	TPD52 like 2
Details	326	66	hsa-miR-2116-5p	CAST	calpastatin
Details	327	66	hsa-miR-2116-5p	ZNF449	zinc finger protein 449
Details	328	66	hsa-miR-2116-5p	GRIK2	glutamate ionotropic receptor kainate type subunit 2
Details	329	66	hsa-miR-2116-5p	ZSWIM6	zinc finger SWIM-type containing 6
Details	330	66	hsa-miR-2116-5p	PAICS	phosphoribosylaminoimidazole carboxylase and phosphoribosylaminoimidazolesuccinocarboxamide synthase
Details	331	66	hsa-miR-2116-5p	TXN2	thioredoxin 2
Details	332	66	hsa-miR-2116-5p	TNNI1	troponin I1, slow skeletal type
Details	333	66	hsa-miR-2116-5p	CDH11	cadherin 11
Details	334	65	hsa-miR-2116-5p	IL22RA2	interleukin 22 receptor subunit alpha 2
Details	335	65	hsa-miR-2116-5p	CLASP1	cytoplasmic linker associated protein 1
Details	336	65	hsa-miR-2116-5p	FKBP1A	FKBP prolyl isomerase 1A
Details	337	65	hsa-miR-2116-5p	SEMA6D	semaphorin 6D
Details	338	65	hsa-miR-2116-5p	ZFAND4	zinc finger AN1-type containing 4
Details	339	65	hsa-miR-2116-5p	MRM3	mitochondrial rRNA methyltransferase 3
Details	340	65	hsa-miR-2116-5p	GFM2	G elongation factor mitochondrial 2
Details	341	65	hsa-miR-2116-5p	EMC3	ER membrane protein complex subunit 3
Details	342	65	hsa-miR-2116-5p	METTL9	methyltransferase like 9
Details	343	65	hsa-miR-2116-5p	SLC35B4	solute carrier family 35 member B4
Details	344	65	hsa-miR-2116-5p	HABP4	hyaluronan binding protein 4
Details	345	65	hsa-miR-2116-5p	ALG11	ALG11, alpha-1,2-mannosyltransferase
Details	346	65	hsa-miR-2116-5p	PCDH11X	protocadherin 11 X-linked
Details	347	65	hsa-miR-2116-5p	MYB	MYB proto-oncogene, transcription factor
Details	348	65	hsa-miR-2116-5p	ILDR2	immunoglobulin like domain containing receptor 2
Details	349	65	hsa-miR-2116-5p	FBXW2	F-box and WD repeat domain containing 2
Details	350	65	hsa-miR-2116-5p	TMEM117	transmembrane protein 117
Details	351	65	hsa-miR-2116-5p	MLYCD	malonyl-CoA decarboxylase
Details	352	65	hsa-miR-2116-5p	PAN3	poly(A) specific ribonuclease subunit PAN3
Details	353	65	hsa-miR-2116-5p	C12orf29	chromosome 12 open reading frame 29
Details	354	65	hsa-miR-2116-5p	EIF2S1	eukaryotic translation initiation factor 2 subunit alpha
Details	355	64	hsa-miR-2116-5p	MRPS25	mitochondrial ribosomal protein S25
Details	356	64	hsa-miR-2116-5p	PTP4A2	protein tyrosine phosphatase type IVA, member 2
Details	357	64	hsa-miR-2116-5p	CREBRF	CREB3 regulatory factor
Details	358	64	hsa-miR-2116-5p	ACTN4	actinin alpha 4
Details	359	64	hsa-miR-2116-5p	EDIL3	EGF like repeats and discoidin domains 3
Details	360	64	hsa-miR-2116-5p	CREB1	cAMP responsive element binding protein 1
Details	361	64	hsa-miR-2116-5p	TMEM178B	transmembrane protein 178B
Details	362	64	hsa-miR-2116-5p	WDR47	WD repeat domain 47
Details	363	64	hsa-miR-2116-5p	RNF11	ring finger protein 11
Details	364	64	hsa-miR-2116-5p	KLHL1	kelch like family member 1
Details	365	64	hsa-miR-2116-5p	NUFIP2	nuclear FMR1 interacting protein 2
Details	366	63	hsa-miR-2116-5p	TNPO3	transportin 3
Details	367	63	hsa-miR-2116-5p	CCDC150	coiled-coil domain containing 150
Details	368	63	hsa-miR-2116-5p	UTP3	UTP3, small subunit processome component
Details	369	63	hsa-miR-2116-5p	OTULIN	OTU deubiquitinase with linear linkage specificity
Details	370	63	hsa-miR-2116-5p	NOVA1	NOVA alternative splicing regulator 1
Details	371	63	hsa-miR-2116-5p	RICTOR	RPTOR independent companion of MTOR complex 2
Details	372	63	hsa-miR-2116-5p	PNPLA8	patatin like phospholipase domain containing 8
Details	373	63	hsa-miR-2116-5p	PIK3CA	phosphatidylinositol-4,5-bisphosphate 3-kinase catalytic subunit alpha
Details	374	63	hsa-miR-2116-5p	RAP1GAP2	RAP1 GTPase activating protein 2
Details	375	63	hsa-miR-2116-5p	STON2	stonin 2
Details	376	63	hsa-miR-2116-5p	PLCXD3	phosphatidylinositol specific phospholipase C X domain containing 3
Details	377	63	hsa-miR-2116-5p	RNF32	ring finger protein 32
Details	378	63	hsa-miR-2116-5p	C3orf38	chromosome 3 open reading frame 38
Details	379	63	hsa-miR-2116-5p	SMAD5	SMAD family member 5
Details	380	63	hsa-miR-2116-5p	ZMAT4	zinc finger matrin-type 4
Details	381	63	hsa-miR-2116-5p	CARNMT1	carnosine N-methyltransferase 1
Details	382	63	hsa-miR-2116-5p	MPRIP	myosin phosphatase Rho interacting protein
Details	383	63	hsa-miR-2116-5p	RBMS3	RNA binding motif single stranded interacting protein 3
Details	384	63	hsa-miR-2116-5p	TAL1	TAL bHLH transcription factor 1, erythroid differentiation factor
Details	385	63	hsa-miR-2116-5p	GLG1	golgi glycoprotein 1
Details	386	63	hsa-miR-2116-5p	NUP155	nucleoporin 155
Details	387	63	hsa-miR-2116-5p	ARHGEF9	Cdc42 guanine nucleotide exchange factor 9
Details	388	63	hsa-miR-2116-5p	CLIC5	chloride intracellular channel 5
Details	389	62	hsa-miR-2116-5p	ARMC2	armadillo repeat containing 2
Details	390	62	hsa-miR-2116-5p	USP39	ubiquitin specific peptidase 39
Details	391	62	hsa-miR-2116-5p	MMAA	metabolism of cobalamin associated A
Details	392	62	hsa-miR-2116-5p	C12orf66	chromosome 12 open reading frame 66
Details	393	62	hsa-miR-2116-5p	ARHGAP21	Rho GTPase activating protein 21
Details	394	62	hsa-miR-2116-5p	C11orf71	chromosome 11 open reading frame 71
Details	395	62	hsa-miR-2116-5p	EMP1	epithelial membrane protein 1
Details	396	62	hsa-miR-2116-5p	DNAH5	dynein axonemal heavy chain 5
Details	397	62	hsa-miR-2116-5p	ADCY3	adenylate cyclase 3
Details	398	62	hsa-miR-2116-5p	REPS2	RALBP1 associated Eps domain containing 2
Details	399	62	hsa-miR-2116-5p	ANKHD1	ankyrin repeat and KH domain containing 1
Details	400	62	hsa-miR-2116-5p	YBX1	Y-box binding protein 1
Details	401	62	hsa-miR-2116-5p	ST6GALNAC5	ST6 N-acetylgalactosaminide alpha-2,6-sialyltransferase 5
Details	402	61	hsa-miR-2116-5p	PHACTR1	phosphatase and actin regulator 1
Details	403	61	hsa-miR-2116-5p	MEF2C	myocyte enhancer factor 2C
Details	404	61	hsa-miR-2116-5p	HHLA2	HERV-H LTR-associating 2
Details	405	61	hsa-miR-2116-5p	RXFP1	relaxin family peptide receptor 1
Details	406	61	hsa-miR-2116-5p	EARS2	glutamyl-tRNA synthetase 2, mitochondrial
Details	407	61	hsa-miR-2116-5p	AGPS	alkylglycerone phosphate synthase
Details	408	61	hsa-miR-2116-5p	RNF180	ring finger protein 180
Details	409	61	hsa-miR-2116-5p	C9orf153	chromosome 9 open reading frame 153
Details	410	61	hsa-miR-2116-5p	STRBP	spermatid perinuclear RNA binding protein
Details	411	61	hsa-miR-2116-5p	DYNC1I1	dynein cytoplasmic 1 intermediate chain 1
Details	412	61	hsa-miR-2116-5p	FAM98B	family with sequence similarity 98 member B
Details	413	61	hsa-miR-2116-5p	DCLK1	doublecortin like kinase 1
Details	414	61	hsa-miR-2116-5p	CUL4B	cullin 4B
Details	415	61	hsa-miR-2116-5p	ETV6	ETS variant 6
Details	416	60	hsa-miR-2116-5p	VGLL3	vestigial like family member 3
Details	417	60	hsa-miR-2116-5p	KLRD1	killer cell lectin like receptor D1
Details	418	60	hsa-miR-2116-5p	CORO1C	coronin 1C
Details	419	60	hsa-miR-2116-5p	PPARGC1A	PPARG coactivator 1 alpha
Details	420	60	hsa-miR-2116-5p	ATP6V1G3	ATPase H+ transporting V1 subunit G3
Details	421	60	hsa-miR-2116-5p	CAMKK1	calcium/calmodulin dependent protein kinase kinase 1
Details	422	60	hsa-miR-2116-5p	ABHD5	abhydrolase domain containing 5
Details	423	60	hsa-miR-2116-5p	IST1	IST1, ESCRT-III associated factor
Details	424	60	hsa-miR-2116-5p	CMAS	cytidine monophosphate N-acetylneuraminic acid synthetase
Details	425	60	hsa-miR-2116-5p	TTC30B	tetratricopeptide repeat domain 30B
Details	426	60	hsa-miR-2116-5p	VAMP4	vesicle associated membrane protein 4
Details	427	60	hsa-miR-2116-5p	MCTS1	MCTS1, re-initiation and release factor
Details	428	60	hsa-miR-2116-5p	SSTR1	somatostatin receptor 1
Details	429	60	hsa-miR-2116-5p	HDDC2	HD domain containing 2
Details	430	60	hsa-miR-2116-5p	BMT2	base methyltransferase of 25S rRNA 2 homolog
Details	431	60	hsa-miR-2116-5p	ZNF33A	zinc finger protein 33A
Details	432	60	hsa-miR-2116-5p	BCL2L11	BCL2 like 11
Details	433	60	hsa-miR-2116-5p	PPIL2	peptidylprolyl isomerase like 2
Details	434	60	hsa-miR-2116-5p	MYO5B	myosin VB
Details	435	59	hsa-miR-2116-5p	NPAT	nuclear protein, coactivator of histone transcription
Details	436	59	hsa-miR-2116-5p	MED17	mediator complex subunit 17
Details	437	59	hsa-miR-2116-5p	VLDLR	very low density lipoprotein receptor
Details	438	59	hsa-miR-2116-5p	SEL1L3	SEL1L family member 3
Details	439	59	hsa-miR-2116-5p	GATA3	GATA binding protein 3
Details	440	59	hsa-miR-2116-5p	DIPK1A	divergent protein kinase domain 1A
Details	441	59	hsa-miR-2116-5p	CDS2	CDP-diacylglycerol synthase 2
Details	442	59	hsa-miR-2116-5p	RNASEL	ribonuclease L
Details	443	59	hsa-miR-2116-5p	BZW1	basic leucine zipper and W2 domains 1
Details	444	59	hsa-miR-2116-5p	HCAR1	hydroxycarboxylic acid receptor 1
Details	445	59	hsa-miR-2116-5p	LACC1	laccase domain containing 1
Details	446	59	hsa-miR-2116-5p	PAQR3	progestin and adipoQ receptor family member 3
Details	447	58	hsa-miR-2116-5p	ZNF493	zinc finger protein 493
Details	448	58	hsa-miR-2116-5p	ZNF737	zinc finger protein 737
Details	449	58	hsa-miR-2116-5p	COL11A1	collagen type XI alpha 1 chain
Details	450	58	hsa-miR-2116-5p	ARF6	ADP ribosylation factor 6
Details	451	58	hsa-miR-2116-5p	ADO	2-aminoethanethiol dioxygenase
Details	452	58	hsa-miR-2116-5p	CXCL13	C-X-C motif chemokine ligand 13
Details	453	58	hsa-miR-2116-5p	ABCC1	ATP binding cassette subfamily C member 1
Details	454	58	hsa-miR-2116-5p	PSMA1	proteasome subunit alpha 1
Details	455	58	hsa-miR-2116-5p	CPNE3	copine 3
Details	456	58	hsa-miR-2116-5p	CDC6	cell division cycle 6
Details	457	58	hsa-miR-2116-5p	TMPRSS11D	transmembrane serine protease 11D
Details	458	58	hsa-miR-2116-5p	ATP2B2	ATPase plasma membrane Ca2+ transporting 2
Details	459	58	hsa-miR-2116-5p	DCUN1D5	defective in cullin neddylation 1 domain containing 5
Details	460	58	hsa-miR-2116-5p	PRKDC	protein kinase, DNA-activated, catalytic subunit
Details	461	58	hsa-miR-2116-5p	RALGPS2	Ral GEF with PH domain and SH3 binding motif 2
Details	462	58	hsa-miR-2116-5p	ERBB4	erb-b2 receptor tyrosine kinase 4
Details	463	58	hsa-miR-2116-5p	RAB21	RAB21, member RAS oncogene family
Details	464	57	hsa-miR-2116-5p	RAP2A	RAP2A, member of RAS oncogene family
Details	465	57	hsa-miR-2116-5p	ASB8	ankyrin repeat and SOCS box containing 8
Details	466	57	hsa-miR-2116-5p	SNX25	sorting nexin 25
Details	467	57	hsa-miR-2116-5p	SOCS5	suppressor of cytokine signaling 5
Details	468	57	hsa-miR-2116-5p	ADAMTS5	ADAM metallopeptidase with thrombospondin type 1 motif 5
Details	469	57	hsa-miR-2116-5p	SIM1	SIM bHLH transcription factor 1
Details	470	57	hsa-miR-2116-5p	SFRP1	secreted frizzled related protein 1
Details	471	57	hsa-miR-2116-5p	SRP19	signal recognition particle 19
Details	472	57	hsa-miR-2116-5p	FOXO1	forkhead box O1
Details	473	57	hsa-miR-2116-5p	STON1	stonin 1
Details	474	57	hsa-miR-2116-5p	CDS1	CDP-diacylglycerol synthase 1
Details	475	57	hsa-miR-2116-5p	RNF207	ring finger protein 207
Details	476	57	hsa-miR-2116-5p	TPBG	trophoblast glycoprotein
Details	477	57	hsa-miR-2116-5p	KDM7A	lysine demethylase 7A
Details	478	56	hsa-miR-2116-5p	ACBD5	acyl-CoA binding domain containing 5
Details	479	56	hsa-miR-2116-5p	CBX3	chromobox 3
Details	480	56	hsa-miR-2116-5p	NAAA	N-acylethanolamine acid amidase
Details	481	56	hsa-miR-2116-5p	CNOT6L	CCR4-NOT transcription complex subunit 6 like
Details	482	56	hsa-miR-2116-5p	KCNQ3	potassium voltage-gated channel subfamily Q member 3
Details	483	56	hsa-miR-2116-5p	PLRG1	pleiotropic regulator 1
Details	484	56	hsa-miR-2116-5p	SH3TC2	SH3 domain and tetratricopeptide repeats 2
Details	485	56	hsa-miR-2116-5p	ZNF704	zinc finger protein 704
Details	486	56	hsa-miR-2116-5p	MFAP3	microfibril associated protein 3
Details	487	56	hsa-miR-2116-5p	ZW10	zw10 kinetochore protein
Details	488	56	hsa-miR-2116-5p	NFATC3	nuclear factor of activated T cells 3
Details	489	55	hsa-miR-2116-5p	PAX3	paired box 3
Details	490	55	hsa-miR-2116-5p	CHRM5	cholinergic receptor muscarinic 5
Details	491	55	hsa-miR-2116-5p	DIO2	iodothyronine deiodinase 2
Details	492	55	hsa-miR-2116-5p	HLA-F	major histocompatibility complex, class I, F
Details	493	55	hsa-miR-2116-5p	ESF1	ESF1 nucleolar pre-rRNA processing protein homolog
Details	494	55	hsa-miR-2116-5p	LEPROT	leptin receptor overlapping transcript
Details	495	55	hsa-miR-2116-5p	KCNMA1	potassium calcium-activated channel subfamily M alpha 1
Details	496	55	hsa-miR-2116-5p	EVI2B	ecotropic viral integration site 2B
Details	497	55	hsa-miR-2116-5p	HDX	highly divergent homeobox
Details	498	55	hsa-miR-2116-5p	TRMT6	tRNA methyltransferase 6
Details	499	55	hsa-miR-2116-5p	FRS2	fibroblast growth factor receptor substrate 2
Details	500	55	hsa-miR-2116-5p	HS2ST1	heparan sulfate 2-O-sulfotransferase 1
Details	501	55	hsa-miR-2116-5p	FAM199X	family with sequence similarity 199, X-linked
Details	502	55	hsa-miR-2116-5p	DNAJB12	DnaJ heat shock protein family (Hsp40) member B12
Details	503	54	hsa-miR-2116-5p	CXCL1	C-X-C motif chemokine ligand 1
Details	504	54	hsa-miR-2116-5p	PLCG2	phospholipase C gamma 2
Details	505	54	hsa-miR-2116-5p	TMEM53	transmembrane protein 53
Details	506	54	hsa-miR-2116-5p	MED13L	mediator complex subunit 13 like
Details	507	54	hsa-miR-2116-5p	IGF2R	insulin like growth factor 2 receptor
Details	508	54	hsa-miR-2116-5p	TWIST1	twist family bHLH transcription factor 1
Details	509	54	hsa-miR-2116-5p	ZNF48	zinc finger protein 48
Details	510	54	hsa-miR-2116-5p	TACC1	transforming acidic coiled-coil containing protein 1
Details	511	54	hsa-miR-2116-5p	SNTB2	syntrophin beta 2
Details	512	54	hsa-miR-2116-5p	ZDHHC7	zinc finger DHHC-type containing 7
Details	513	54	hsa-miR-2116-5p	CYP1A1	cytochrome P450 family 1 subfamily A member 1
Details	514	54	hsa-miR-2116-5p	NDUFA10	NADH:ubiquinone oxidoreductase subunit A10
Details	515	54	hsa-miR-2116-5p	FLG2	filaggrin family member 2
Details	516	53	hsa-miR-2116-5p	ATXN3	ataxin 3
Details	517	53	hsa-miR-2116-5p	OGN	osteoglycin
Details	518	53	hsa-miR-2116-5p	KIAA1211	KIAA1211
Details	519	53	hsa-miR-2116-5p	CHURC1	churchill domain containing 1
Details	520	53	hsa-miR-2116-5p	RPS23	ribosomal protein S23
Details	521	53	hsa-miR-2116-5p	NRG4	neuregulin 4
Details	522	53	hsa-miR-2116-5p	MBD2	methyl-CpG binding domain protein 2
Details	523	53	hsa-miR-2116-5p	SAMD12	sterile alpha motif domain containing 12
Details	524	53	hsa-miR-2116-5p	TESK1	testis associated actin remodelling kinase 1
Details	525	53	hsa-miR-2116-5p	G2E3	G2/M-phase specific E3 ubiquitin protein ligase
Details	526	53	hsa-miR-2116-5p	C7orf25	chromosome 7 open reading frame 25
Details	527	53	hsa-miR-2116-5p	GRIK5	glutamate ionotropic receptor kainate type subunit 5
Details	528	53	hsa-miR-2116-5p	CRISPLD1	cysteine rich secretory protein LCCL domain containing 1
Details	529	53	hsa-miR-2116-5p	KPNA2	karyopherin subunit alpha 2
Details	530	53	hsa-miR-2116-5p	LAMP3	lysosomal associated membrane protein 3
Details	531	52	hsa-miR-2116-5p	PNKD	PNKD, MBL domain containing
Details	532	52	hsa-miR-2116-5p	HOOK3	hook microtubule tethering protein 3
Details	533	52	hsa-miR-2116-5p	ABCD2	ATP binding cassette subfamily D member 2
Details	534	52	hsa-miR-2116-5p	STYX	serine/threonine/tyrosine interacting protein
Details	535	52	hsa-miR-2116-5p	MYL1	myosin light chain 1
Details	536	52	hsa-miR-2116-5p	PIK3CG	phosphatidylinositol-4,5-bisphosphate 3-kinase catalytic subunit gamma
Details	537	52	hsa-miR-2116-5p	TMEM88	transmembrane protein 88
Details	538	52	hsa-miR-2116-5p	PCP4	Purkinje cell protein 4
Details	539	52	hsa-miR-2116-5p	GPR65	G protein-coupled receptor 65
Details	540	52	hsa-miR-2116-5p	PRKACB	protein kinase cAMP-activated catalytic subunit beta
Details	541	52	hsa-miR-2116-5p	C15orf61	chromosome 15 open reading frame 61
Details	542	52	hsa-miR-2116-5p	DNER	delta/notch like EGF repeat containing
Details	543	52	hsa-miR-2116-5p	VPS53	VPS53, GARP complex subunit
Details	544	52	hsa-miR-2116-5p	HACD2	3-hydroxyacyl-CoA dehydratase 2
Details	545	52	hsa-miR-2116-5p	HECW2	HECT, C2 and WW domain containing E3 ubiquitin protein ligase 2
Details	546	52	hsa-miR-2116-5p	PURB	purine rich element binding protein B
Details	547	52	hsa-miR-2116-5p	CCNT2	cyclin T2
Details	548	52	hsa-miR-2116-5p	MITF	melanocyte inducing transcription factor
Details	549	52	hsa-miR-2116-5p	CNOT11	CCR4-NOT transcription complex subunit 11
Details	550	52	hsa-miR-2116-5p	KANK2	KN motif and ankyrin repeat domains 2
Details	551	52	hsa-miR-2116-5p	TMEM245	transmembrane protein 245
Details	552	52	hsa-miR-2116-5p	UBAP2L	ubiquitin associated protein 2 like
Details	553	52	hsa-miR-2116-5p	OPTN	optineurin
Details	554	52	hsa-miR-2116-5p	MYOCD	myocardin
Details	555	52	hsa-miR-2116-5p	CLEC9A	C-type lectin domain containing 9A
Details	556	51	hsa-miR-2116-5p	LZTFL1	leucine zipper transcription factor like 1
Details	557	51	hsa-miR-2116-5p	ERI1	exoribonuclease 1
Details	558	51	hsa-miR-2116-5p	2023-03-01	membrane associated ring-CH-type finger 1
Details	559	51	hsa-miR-2116-5p	ITGA5	integrin subunit alpha 5
Details	560	51	hsa-miR-2116-5p	CALR	calreticulin
Details	561	51	hsa-miR-2116-5p	SEMA3A	semaphorin 3A
Details	562	51	hsa-miR-2116-5p	LYN	LYN proto-oncogene, Src family tyrosine kinase
Details	563	51	hsa-miR-2116-5p	GPD2	glycerol-3-phosphate dehydrogenase 2
Details	564	51	hsa-miR-2116-5p	PTPN3	protein tyrosine phosphatase, non-receptor type 3
Details	565	51	hsa-miR-2116-5p	AFG3L2	AFG3 like matrix AAA peptidase subunit 2
Details	566	51	hsa-miR-2116-5p	NT5E	5'-nucleotidase ecto
Details	567	51	hsa-miR-2116-5p	METTL21C	methyltransferase like 21C
Details	568	51	hsa-miR-2116-5p	BSN	bassoon presynaptic cytomatrix protein
Details	569	51	hsa-miR-2116-5p	LCE2B	late cornified envelope 2B
Details	570	51	hsa-miR-2116-5p	RHOQ	ras homolog family member Q
Details	571	51	hsa-miR-2116-5p	KIAA0930	KIAA0930
Details	572	51	hsa-miR-2116-5p	SRR	serine racemase
Details	573	50	hsa-miR-2116-5p	OPRM1	opioid receptor mu 1
Details	574	50	hsa-miR-2116-5p	MTFMT	mitochondrial methionyl-tRNA formyltransferase
Details	575	50	hsa-miR-2116-5p	ADGRA2	adhesion G protein-coupled receptor A2
Details	576	50	hsa-miR-2116-5p	ZNF430	zinc finger protein 430
Details	577	50	hsa-miR-2116-5p	MYT1L	myelin transcription factor 1 like
Details	578	50	hsa-miR-2116-5p	IMPAD1	inositol monophosphatase domain containing 1
Details	579	50	hsa-miR-2116-5p	ROR1	receptor tyrosine kinase like orphan receptor 1
Details	580	50	hsa-miR-2116-5p	AFDN	afadin, adherens junction formation factor
Details	581	50	hsa-miR-2116-5p	BCLAF3	BCLAF1 and THRAP3 family member 3
Details	582	50	hsa-miR-2116-5p	KPNA1	karyopherin subunit alpha 1
Details	583	50	hsa-miR-2116-5p	IL26	interleukin 26
Details	584	50	hsa-miR-2116-5p	TMEM87B	transmembrane protein 87B
Details	585	50	hsa-miR-2116-5p	DIAPH2	diaphanous related formin 2
Details	586	50	hsa-miR-2116-5p	GPATCH2	G-patch domain containing 2
Details	587	50	hsa-miR-2116-5p	FYCO1	FYVE and coiled-coil domain containing 1
Details	588	50	hsa-miR-2116-5p	SRGAP2C	SLIT-ROBO Rho GTPase activating protein 2C
Details	589	50	hsa-miR-2116-5p	UACA	uveal autoantigen with coiled-coil domains and ankyrin repeats
Details	590	50	hsa-miR-2116-5p	KCNIP4	potassium voltage-gated channel interacting protein 4
Details	591	50	hsa-miR-2116-5p	GMCL1	germ cell-less, spermatogenesis associated 1
Details	592	50	hsa-miR-2116-5p	APLN	apelin
Details	593	50	hsa-miR-2116-5p	SREK1IP1	SREK1 interacting protein 1
Details	594	50	hsa-miR-2116-5p	PIF1	PIF1 5'-to-3' DNA helicase
Details	595	50	hsa-miR-2116-5p	PRPF18	pre-mRNA processing factor 18
