# Supplementary material for: Identification and validation of miR‐29b‐3p and LIN7A as important diagnostic markers for bone non‐union by WGCNA
Source: J Cell Mol Med. 2024 Jul 3;28(13):e18522. doi: 10.1111/jcmm.18522 (PMC11220363; doi:10.1111/jcmm.18522)
Supplement: Supplementary file 11 — Table S6. [file JCMM-28-e18522-s007.xlsx]

## Sheet: Sheet1
Target Detail	Target Rank	Target Score	miRNA Name	Gene Symbol	Gene Description
Details	1	98	hsa-miR-4741	RGSL1	regulator of G protein signaling like 1
Details	2	97	hsa-miR-4741	STK40	serine/threonine kinase 40
Details	3	97	hsa-miR-4741	ZNF609	zinc finger protein 609
Details	4	97	hsa-miR-4741	NCOR1	nuclear receptor corepressor 1
Details	5	97	hsa-miR-4741	HAGH	hydroxyacylglutathione hydrolase
Details	6	93	hsa-miR-4741	SDC3	syndecan 3
Details	7	93	hsa-miR-4741	SBF1	SET binding factor 1
Details	8	92	hsa-miR-4741	PPME1	protein phosphatase methylesterase 1
Details	9	92	hsa-miR-4741	PCDH11X	protocadherin 11 X-linked
Details	10	92	hsa-miR-4741	ADCY1	adenylate cyclase 1
Details	11	91	hsa-miR-4741	LARP1	La ribonucleoprotein domain family member 1
Details	12	91	hsa-miR-4741	FXYD6	FXYD domain containing ion transport regulator 6
Details	13	91	hsa-miR-4741	TXLNG	taxilin gamma
Details	14	91	hsa-miR-4741	PHF11	PHD finger protein 11
Details	15	91	hsa-miR-4741	SETDB2-PHF11	SETDB2-PHF11 readthrough
Details	16	91	hsa-miR-4741	EEF1AKMT4	EEF1A lysine methyltransferase 4
Details	17	90	hsa-miR-4741	PDE4D	phosphodiesterase 4D
Details	18	90	hsa-miR-4741	PRPF38A	pre-mRNA processing factor 38A
Details	19	90	hsa-miR-4741	PPM1M	protein phosphatase, Mg2+/Mn2+ dependent 1M
Details	20	89	hsa-miR-4741	SRY	sex determining region Y
Details	21	87	hsa-miR-4741	ZNF410	zinc finger protein 410
Details	22	87	hsa-miR-4741	PLK2	polo like kinase 2
Details	23	87	hsa-miR-4741	MMAB	metabolism of cobalamin associated B
Details	24	87	hsa-miR-4741	PTPRF	protein tyrosine phosphatase, receptor type F
Details	25	86	hsa-miR-4741	PCBP3	poly(rC) binding protein 3
Details	26	86	hsa-miR-4741	MSANTD3	Myb/SANT DNA binding domain containing 3
Details	27	85	hsa-miR-4741	JADE1	jade family PHD finger 1
Details	28	84	hsa-miR-4741	POLR2D	RNA polymerase II subunit D
Details	29	84	hsa-miR-4741	TAB2	TGF-beta activated kinase 1 (MAP3K7) binding protein 2
Details	30	84	hsa-miR-4741	LDB1	LIM domain binding 1
Details	31	84	hsa-miR-4741	USP9X	ubiquitin specific peptidase 9 X-linked
Details	32	84	hsa-miR-4741	GRAP2	GRB2 related adaptor protein 2
Details	33	84	hsa-miR-4741	NKAIN2	sodium/potassium transporting ATPase interacting 2
Details	34	84	hsa-miR-4741	PPM1H	protein phosphatase, Mg2+/Mn2+ dependent 1H
Details	35	83	hsa-miR-4741	MAGI1	membrane associated guanylate kinase, WW and PDZ domain containing 1
Details	36	83	hsa-miR-4741	MBTD1	mbt domain containing 1
Details	37	83	hsa-miR-4741	EDA2R	ectodysplasin A2 receptor
Details	38	82	hsa-miR-4741	ZFAND5	zinc finger AN1-type containing 5
Details	39	82	hsa-miR-4741	RAB22A	RAB22A, member RAS oncogene family
Details	40	82	hsa-miR-4741	MORF4L2	mortality factor 4 like 2
Details	41	82	hsa-miR-4741	DNAJA2	DnaJ heat shock protein family (Hsp40) member A2
Details	42	81	hsa-miR-4741	FBXL16	F-box and leucine rich repeat protein 16
Details	43	81	hsa-miR-4741	GIPC3	GIPC PDZ domain containing family member 3
Details	44	81	hsa-miR-4741	LRRC32	leucine rich repeat containing 32
Details	45	81	hsa-miR-4741	PLEKHA8	pleckstrin homology domain containing A8
Details	46	81	hsa-miR-4741	C19orf84	chromosome 19 open reading frame 84
Details	47	81	hsa-miR-4741	CDRT1	CMT1A duplicated region transcript 1
Details	48	81	hsa-miR-4741	SETBP1	SET binding protein 1
Details	49	80	hsa-miR-4741	MUC15	mucin 15, cell surface associated
Details	50	80	hsa-miR-4741	TOR1B	torsin family 1 member B
Details	51	80	hsa-miR-4741	PLXDC2	plexin domain containing 2
Details	52	80	hsa-miR-4741	KIAA0930	KIAA0930
Details	53	80	hsa-miR-4741	LNX2	ligand of numb-protein X 2
Details	54	79	hsa-miR-4741	SEZ6L	seizure related 6 homolog like
Details	55	79	hsa-miR-4741	CLCC1	chloride channel CLIC like 1
Details	56	79	hsa-miR-4741	USP21	ubiquitin specific peptidase 21
Details	57	79	hsa-miR-4741	ARID3B	AT-rich interaction domain 3B
Details	58	78	hsa-miR-4741	SYNDIG1L	synapse differentiation inducing 1 like
Details	59	78	hsa-miR-4741	CHRFAM7A	CHRNA7 (exons 5-10) and FAM7A (exons A-E) fusion
Details	60	78	hsa-miR-4741	NTNG1	netrin G1
Details	61	78	hsa-miR-4741	MDGA1	MAM domain containing glycosylphosphatidylinositol anchor 1
Details	62	78	hsa-miR-4741	SIX5	SIX homeobox 5
Details	63	77	hsa-miR-4741	ZNF217	zinc finger protein 217
Details	64	77	hsa-miR-4741	SLU7	SLU7 homolog, splicing factor
Details	65	77	hsa-miR-4741	SZT2	SZT2, KICSTOR complex subunit
Details	66	77	hsa-miR-4741	NOTCH3	notch 3
Details	67	77	hsa-miR-4741	SMIM12	small integral membrane protein 12
Details	68	76	hsa-miR-4741	NFIX	nuclear factor I X
Details	69	76	hsa-miR-4741	RBBP4	RB binding protein 4, chromatin remodeling factor
Details	70	76	hsa-miR-4741	CTDSPL	CTD small phosphatase like
Details	71	76	hsa-miR-4741	GLP2R	glucagon like peptide 2 receptor
Details	72	76	hsa-miR-4741	SLC2A8	solute carrier family 2 member 8
Details	73	76	hsa-miR-4741	TRIM9	tripartite motif containing 9
Details	74	76	hsa-miR-4741	PTPRE	protein tyrosine phosphatase, receptor type E
Details	75	76	hsa-miR-4741	CDC42SE1	CDC42 small effector 1
Details	76	76	hsa-miR-4741	CLIP2	CAP-Gly domain containing linker protein 2
Details	77	76	hsa-miR-4741	UGT2B10	UDP glucuronosyltransferase family 2 member B10
Details	78	75	hsa-miR-4741	LZTS3	leucine zipper tumor suppressor family member 3
Details	79	75	hsa-miR-4741	MRAS	muscle RAS oncogene homolog
Details	80	75	hsa-miR-4741	NATD1	N-acetyltransferase domain containing 1
Details	81	75	hsa-miR-4741	FAM3B	family with sequence similarity 3 member B
Details	82	75	hsa-miR-4741	TGOLN2	trans-golgi network protein 2
Details	83	75	hsa-miR-4741	CASK	calcium/calmodulin dependent serine protein kinase
Details	84	75	hsa-miR-4741	EAPP	E2F associated phosphoprotein
Details	85	75	hsa-miR-4741	TCP10L	t-complex 10 like
Details	86	74	hsa-miR-4741	ZNF219	zinc finger protein 219
Details	87	74	hsa-miR-4741	TRIM66	tripartite motif containing 66
Details	88	74	hsa-miR-4741	SYT2	synaptotagmin 2
Details	89	74	hsa-miR-4741	DCX	doublecortin
Details	90	74	hsa-miR-4741	NT5DC3	5'-nucleotidase domain containing 3
Details	91	73	hsa-miR-4741	JPH3	junctophilin 3
Details	92	73	hsa-miR-4741	TLE1	TLE family member 1, transcriptional corepressor
Details	93	73	hsa-miR-4741	XXYLT1	xyloside xylosyltransferase 1
Details	94	73	hsa-miR-4741	FAM43B	family with sequence similarity 43 member B
Details	95	72	hsa-miR-4741	TMCC3	transmembrane and coiled-coil domain family 3
Details	96	72	hsa-miR-4741	DRC7	dynein regulatory complex subunit 7
Details	97	72	hsa-miR-4741	FBXO11	F-box protein 11
Details	98	72	hsa-miR-4741	NCS1	neuronal calcium sensor 1
Details	99	72	hsa-miR-4741	TJAP1	tight junction associated protein 1
Details	100	72	hsa-miR-4741	ACOX3	acyl-CoA oxidase 3, pristanoyl
Details	101	72	hsa-miR-4741	VDR	vitamin D receptor
Details	102	72	hsa-miR-4741	TDRKH	tudor and KH domain containing
Details	103	72	hsa-miR-4741	SNX11	sorting nexin 11
Details	104	72	hsa-miR-4741	RABGAP1L	RAB GTPase activating protein 1 like
Details	105	72	hsa-miR-4741	EEFSEC	eukaryotic elongation factor, selenocysteine-tRNA specific
Details	106	72	hsa-miR-4741	NAT8L	N-acetyltransferase 8 like
Details	107	72	hsa-miR-4741	RNF165	ring finger protein 165
Details	108	71	hsa-miR-4741	SDR16C5	short chain dehydrogenase/reductase family 16C member 5
Details	109	71	hsa-miR-4741	C9orf62	chromosome 9 open reading frame 62
Details	110	71	hsa-miR-4741	STUM	stum, mechanosensory transduction mediator homolog
Details	111	71	hsa-miR-4741	ZNF212	zinc finger protein 212
Details	112	71	hsa-miR-4741	WARS2	tryptophanyl tRNA synthetase 2, mitochondrial
Details	113	71	hsa-miR-4741	USP30	ubiquitin specific peptidase 30
Details	114	71	hsa-miR-4741	NR3C1	nuclear receptor subfamily 3 group C member 1
Details	115	71	hsa-miR-4741	DGKQ	diacylglycerol kinase theta
Details	116	71	hsa-miR-4741	ARPIN-AP3S2	ARPIN-AP3S2 readthrough
Details	117	71	hsa-miR-4741	AP3S2	adaptor related protein complex 3 subunit sigma 2
Details	118	70	hsa-miR-4741	ZNF14	zinc finger protein 14
Details	119	70	hsa-miR-4741	YY1AP1	YY1 associated protein 1
Details	120	70	hsa-miR-4741	ERI3	ERI1 exoribonuclease family member 3
Details	121	70	hsa-miR-4741	SYT5	synaptotagmin 5
Details	122	70	hsa-miR-4741	MLLT1	MLLT1, super elongation complex subunit
Details	123	70	hsa-miR-4741	GPR39	G protein-coupled receptor 39
Details	124	70	hsa-miR-4741	NSD3	nuclear receptor binding SET domain protein 3
Details	125	70	hsa-miR-4741	TRIM44	tripartite motif containing 44
Details	126	70	hsa-miR-4741	KCNIP3	potassium voltage-gated channel interacting protein 3
Details	127	70	hsa-miR-4741	PPM1L	protein phosphatase, Mg2+/Mn2+ dependent 1L
Details	128	70	hsa-miR-4741	MGME1	mitochondrial genome maintenance exonuclease 1
Details	129	70	hsa-miR-4741	CPEB3	cytoplasmic polyadenylation element binding protein 3
Details	130	69	hsa-miR-4741	KATNB1	katanin regulatory subunit B1
Details	131	69	hsa-miR-4741	EIF5	eukaryotic translation initiation factor 5
Details	132	69	hsa-miR-4741	FAM163A	family with sequence similarity 163 member A
Details	133	69	hsa-miR-4741	WARS	tryptophanyl-tRNA synthetase
Details	134	69	hsa-miR-4741	ZBTB39	zinc finger and BTB domain containing 39
Details	135	69	hsa-miR-4741	PHF8	PHD finger protein 8
Details	136	69	hsa-miR-4741	LMF2	lipase maturation factor 2
Details	137	69	hsa-miR-4741	C6orf106	chromosome 6 open reading frame 106
Details	138	69	hsa-miR-4741	COPS8	COP9 signalosome subunit 8
Details	139	69	hsa-miR-4741	TAGLN	transgelin
Details	140	69	hsa-miR-4741	ADAT3	adenosine deaminase, tRNA specific 3
Details	141	69	hsa-miR-4741	ANAPC10	anaphase promoting complex subunit 10
Details	142	68	hsa-miR-4741	PACS1	phosphofurin acidic cluster sorting protein 1
Details	143	68	hsa-miR-4741	MAB21L1	mab-21 like 1
Details	144	68	hsa-miR-4741	WDR1	WD repeat domain 1
Details	145	68	hsa-miR-4741	XIRP1	xin actin binding repeat containing 1
Details	146	68	hsa-miR-4741	LMF1	lipase maturation factor 1
Details	147	68	hsa-miR-4741	SLC6A17	solute carrier family 6 member 17
Details	148	68	hsa-miR-4741	PPP3R2	protein phosphatase 3 regulatory subunit B, beta
Details	149	68	hsa-miR-4741	PDSS2	decaprenyl diphosphate synthase subunit 2
Details	150	67	hsa-miR-4741	TRAM2	translocation associated membrane protein 2
Details	151	67	hsa-miR-4741	BEAN1	brain expressed associated with NEDD4 1
Details	152	67	hsa-miR-4741	S100A11	S100 calcium binding protein A11
Details	153	67	hsa-miR-4741	OLFML2A	olfactomedin like 2A
Details	154	67	hsa-miR-4741	SUFU	SUFU negative regulator of hedgehog signaling
Details	155	67	hsa-miR-4741	ANKRD33B	ankyrin repeat domain 33B
Details	156	67	hsa-miR-4741	SMIM24	small integral membrane protein 24
Details	157	67	hsa-miR-4741	NFATC2	nuclear factor of activated T cells 2
Details	158	67	hsa-miR-4741	ACP1	acid phosphatase 1
Details	159	67	hsa-miR-4741	LDLRAD1	low density lipoprotein receptor class A domain containing 1
Details	160	66	hsa-miR-4741	CHRNG	cholinergic receptor nicotinic gamma subunit
Details	161	66	hsa-miR-4741	ALDH1L2	aldehyde dehydrogenase 1 family member L2
Details	162	66	hsa-miR-4741	CCDC65	coiled-coil domain containing 65
Details	163	66	hsa-miR-4741	CBFA2T2	CBFA2/RUNX1 translocation partner 2
Details	164	66	hsa-miR-4741	NAA60	N(alpha)-acetyltransferase 60, NatF catalytic subunit
Details	165	66	hsa-miR-4741	GSE1	Gse1 coiled-coil protein
Details	166	66	hsa-miR-4741	FBXO25	F-box protein 25
Details	167	65	hsa-miR-4741	PAX7	paired box 7
Details	168	65	hsa-miR-4741	ADARB2	adenosine deaminase, RNA specific B2 (inactive)
Details	169	65	hsa-miR-4741	PPP1R37	protein phosphatase 1 regulatory subunit 37
Details	170	65	hsa-miR-4741	ENG	endoglin
Details	171	65	hsa-miR-4741	LZTS1	leucine zipper tumor suppressor 1
Details	172	65	hsa-miR-4741	KCNH5	potassium voltage-gated channel subfamily H member 5
Details	173	65	hsa-miR-4741	ANKEF1	ankyrin repeat and EF-hand domain containing 1
Details	174	65	hsa-miR-4741	LENG9	leukocyte receptor cluster member 9
Details	175	64	hsa-miR-4741	TRANK1	tetratricopeptide repeat and ankyrin repeat containing 1
Details	176	64	hsa-miR-4741	SURF4	surfeit 4
Details	177	64	hsa-miR-4741	CASTOR2	cytosolic arginine sensor for mTORC1 subunit 2
Details	178	64	hsa-miR-4741	PPM1J	protein phosphatase, Mg2+/Mn2+ dependent 1J
Details	179	64	hsa-miR-4741	ZDHHC3	zinc finger DHHC-type containing 3
Details	180	64	hsa-miR-4741	ARNT2	aryl hydrocarbon receptor nuclear translocator 2
Details	181	64	hsa-miR-4741	AP5Z1	adaptor related protein complex 5 subunit zeta 1
Details	182	64	hsa-miR-4741	TTLL6	tubulin tyrosine ligase like 6
Details	183	64	hsa-miR-4741	IMP4	IMP4, U3 small nucleolar ribonucleoprotein
Details	184	64	hsa-miR-4741	CABP7	calcium binding protein 7
Details	185	64	hsa-miR-4741	GLRA4	glycine receptor alpha 4
Details	186	64	hsa-miR-4741	BCL2L11	BCL2 like 11
Details	187	64	hsa-miR-4741	ACOT13	acyl-CoA thioesterase 13
Details	188	64	hsa-miR-4741	JMJD6	jumonji domain containing 6, arginine demethylase and lysine hydroxylase
Details	189	63	hsa-miR-4741	XKR4	XK related 4
Details	190	63	hsa-miR-4741	PLEKHM3	pleckstrin homology domain containing M3
Details	191	63	hsa-miR-4741	CHD5	chromodomain helicase DNA binding protein 5
Details	192	63	hsa-miR-4741	ANKS3	ankyrin repeat and sterile alpha motif domain containing 3
Details	193	63	hsa-miR-4741	DLX6	distal-less homeobox 6
Details	194	63	hsa-miR-4741	ATP2C1	ATPase secretory pathway Ca2+ transporting 1
Details	195	63	hsa-miR-4741	ACVRL1	activin A receptor like type 1
Details	196	63	hsa-miR-4741	SRSF2	serine and arginine rich splicing factor 2
Details	197	63	hsa-miR-4741	PKIG	cAMP-dependent protein kinase inhibitor gamma
Details	198	63	hsa-miR-4741	PIP5K1C	phosphatidylinositol-4-phosphate 5-kinase type 1 gamma
Details	199	62	hsa-miR-4741	PLAG1	PLAG1 zinc finger
Details	200	62	hsa-miR-4741	GPT2	glutamic--pyruvic transaminase 2
Details	201	62	hsa-miR-4741	CHRNA7	cholinergic receptor nicotinic alpha 7 subunit
Details	202	62	hsa-miR-4741	TFDP1	transcription factor Dp-1
Details	203	62	hsa-miR-4741	TXLNA	taxilin alpha
Details	204	62	hsa-miR-4741	DLK1	delta like non-canonical Notch ligand 1
Details	205	62	hsa-miR-4741	SCN2A	sodium voltage-gated channel alpha subunit 2
Details	206	62	hsa-miR-4741	ZSCAN2	zinc finger and SCAN domain containing 2
Details	207	62	hsa-miR-4741	TAL1	TAL bHLH transcription factor 1, erythroid differentiation factor
Details	208	62	hsa-miR-4741	ATP2B2	ATPase plasma membrane Ca2+ transporting 2
Details	209	62	hsa-miR-4741	ROR2	receptor tyrosine kinase like orphan receptor 2
Details	210	62	hsa-miR-4741	APLN	apelin
Details	211	62	hsa-miR-4741	ZRANB3	zinc finger RANBP2-type containing 3
Details	212	62	hsa-miR-4741	TRABD2B	TraB domain containing 2B
Details	213	62	hsa-miR-4741	HPCAL4	hippocalcin like 4
Details	214	62	hsa-miR-4741	SBK1	SH3 domain binding kinase 1
Details	215	62	hsa-miR-4741	PPIL2	peptidylprolyl isomerase like 2
Details	216	62	hsa-miR-4741	SMPD3	sphingomyelin phosphodiesterase 3
Details	217	61	hsa-miR-4741	RAB6B	RAB6B, member RAS oncogene family
Details	218	61	hsa-miR-4741	ZNF737	zinc finger protein 737
Details	219	61	hsa-miR-4741	SGTA	small glutamine rich tetratricopeptide repeat containing alpha
Details	220	61	hsa-miR-4741	KIF21B	kinesin family member 21B
Details	221	61	hsa-miR-4741	MYEF2	myelin expression factor 2
Details	222	61	hsa-miR-4741	P2RY2	purinergic receptor P2Y2
Details	223	61	hsa-miR-4741	SDK2	sidekick cell adhesion molecule 2
Details	224	61	hsa-miR-4741	STIM1	stromal interaction molecule 1
Details	225	61	hsa-miR-4741	EXOC7	exocyst complex component 7
Details	226	60	hsa-miR-4741	BRPF1	bromodomain and PHD finger containing 1
Details	227	60	hsa-miR-4741	ZKSCAN2	zinc finger with KRAB and SCAN domains 2
Details	228	60	hsa-miR-4741	SYNJ1	synaptojanin 1
Details	229	60	hsa-miR-4741	HSF5	heat shock transcription factor 5
Details	230	60	hsa-miR-4741	SH3PXD2B	SH3 and PX domains 2B
Details	231	60	hsa-miR-4741	KLHL4	kelch like family member 4
Details	232	60	hsa-miR-4741	TWIST2	twist family bHLH transcription factor 2
Details	233	60	hsa-miR-4741	GPR3	G protein-coupled receptor 3
Details	234	60	hsa-miR-4741	DNAH17	dynein axonemal heavy chain 17
Details	235	60	hsa-miR-4741	LCN1	lipocalin 1
Details	236	60	hsa-miR-4741	CLPB	ClpB homolog, mitochondrial AAA ATPase chaperonin
Details	237	60	hsa-miR-4741	NHLH1	nescient helix-loop-helix 1
Details	238	60	hsa-miR-4741	SLC39A4	solute carrier family 39 member 4
Details	239	60	hsa-miR-4741	HIRIP3	HIRA interacting protein 3
Details	240	60	hsa-miR-4741	PHF19	PHD finger protein 19
Details	241	60	hsa-miR-4741	SHB	SH2 domain containing adaptor protein B
Details	242	59	hsa-miR-4741	ISX	intestine specific homeobox
Details	243	59	hsa-miR-4741	PAK6	p21 (RAC1) activated kinase 6
Details	244	59	hsa-miR-4741	DHCR24	24-dehydrocholesterol reductase
Details	245	59	hsa-miR-4741	PLXNA1	plexin A1
Details	246	59	hsa-miR-4741	DNAJA4	DnaJ heat shock protein family (Hsp40) member A4
Details	247	59	hsa-miR-4741	BUB1B-PAK6	BUB1B-PAK6 readthrough
Details	248	59	hsa-miR-4741	CABP5	calcium binding protein 5
Details	249	59	hsa-miR-4741	MECP2	methyl-CpG binding protein 2
Details	250	59	hsa-miR-4741	SAMD12	sterile alpha motif domain containing 12
Details	251	59	hsa-miR-4741	CYP2S1	cytochrome P450 family 2 subfamily S member 1
Details	252	59	hsa-miR-4741	NTRK2	neurotrophic receptor tyrosine kinase 2
Details	253	59	hsa-miR-4741	SLC2A6	solute carrier family 2 member 6
Details	254	59	hsa-miR-4741	MYO1D	myosin ID
Details	255	59	hsa-miR-4741	SPRED3	sprouty related EVH1 domain containing 3
Details	256	59	hsa-miR-4741	ZHX3	zinc fingers and homeoboxes 3
Details	257	58	hsa-miR-4741	NECTIN1	nectin cell adhesion molecule 1
Details	258	58	hsa-miR-4741	CDCA4	cell division cycle associated 4
Details	259	58	hsa-miR-4741	CCDC68	coiled-coil domain containing 68
Details	260	58	hsa-miR-4741	OXCT1	3-oxoacid CoA-transferase 1
Details	261	58	hsa-miR-4741	RPL28	ribosomal protein L28
Details	262	58	hsa-miR-4741	PML	promyelocytic leukemia
Details	263	58	hsa-miR-4741	FOXK1	forkhead box K1
Details	264	58	hsa-miR-4741	ADCYAP1	adenylate cyclase activating polypeptide 1
Details	265	58	hsa-miR-4741	SPN	sialophorin
Details	266	58	hsa-miR-4741	NPY	neuropeptide Y
Details	267	58	hsa-miR-4741	RRBP1	ribosome binding protein 1
Details	268	58	hsa-miR-4741	TLX1	T cell leukemia homeobox 1
Details	269	58	hsa-miR-4741	ULK3	unc-51 like kinase 3
Details	270	58	hsa-miR-4741	ANKRD53	ankyrin repeat domain 53
Details	271	58	hsa-miR-4741	DDR1	discoidin domain receptor tyrosine kinase 1
Details	272	58	hsa-miR-4741	AAK1	AP2 associated kinase 1
Details	273	57	hsa-miR-4741	ERVFRD-1	endogenous retrovirus group FRD member 1, envelope
Details	274	57	hsa-miR-4741	ZBTB11	zinc finger and BTB domain containing 11
Details	275	57	hsa-miR-4741	IQGAP1	IQ motif containing GTPase activating protein 1
Details	276	57	hsa-miR-4741	SIGLEC9	sialic acid binding Ig like lectin 9
Details	277	57	hsa-miR-4741	SFTPB	surfactant protein B
Details	278	57	hsa-miR-4741	ARHGEF18	Rho/Rac guanine nucleotide exchange factor 18
Details	279	57	hsa-miR-4741	ADAM8	ADAM metallopeptidase domain 8
Details	280	57	hsa-miR-4741	XRRA1	X-ray radiation resistance associated 1
Details	281	57	hsa-miR-4741	RHOA	ras homolog family member A
Details	282	57	hsa-miR-4741	EIF5A	eukaryotic translation initiation factor 5A
Details	283	57	hsa-miR-4741	SYT9	synaptotagmin 9
Details	284	57	hsa-miR-4741	SCUBE3	signal peptide, CUB domain and EGF like domain containing 3
Details	285	57	hsa-miR-4741	PHLDB1	pleckstrin homology like domain family B member 1
Details	286	57	hsa-miR-4741	LDLRAD2	low density lipoprotein receptor class A domain containing 2
Details	287	56	hsa-miR-4741	GLRX	glutaredoxin
Details	288	56	hsa-miR-4741	GPATCH2L	G-patch domain containing 2 like
Details	289	56	hsa-miR-4741	PAX3	paired box 3
Details	290	56	hsa-miR-4741	CNTNAP3B	contactin associated protein like 3B
Details	291	56	hsa-miR-4741	CLEC16A	C-type lectin domain containing 16A
Details	292	56	hsa-miR-4741	DSTN	destrin, actin depolymerizing factor
Details	293	56	hsa-miR-4741	EPC1	enhancer of polycomb homolog 1
Details	294	56	hsa-miR-4741	ORAI2	ORAI calcium release-activated calcium modulator 2
Details	295	56	hsa-miR-4741	TIFAB	TIFA inhibitor
Details	296	56	hsa-miR-4741	TTC1	tetratricopeptide repeat domain 1
Details	297	56	hsa-miR-4741	MAP6D1	MAP6 domain containing 1
Details	298	56	hsa-miR-4741	RIC3	RIC3 acetylcholine receptor chaperone
Details	299	56	hsa-miR-4741	RCSD1	RCSD domain containing 1
Details	300	56	hsa-miR-4741	PCMTD1	protein-L-isoaspartate (D-aspartate) O-methyltransferase domain containing 1
Details	301	56	hsa-miR-4741	JADE2	jade family PHD finger 2
Details	302	56	hsa-miR-4741	COL25A1	collagen type XXV alpha 1 chain
Details	303	56	hsa-miR-4741	CASP10	caspase 10
Details	304	55	hsa-miR-4741	USB1	U6 snRNA biogenesis phosphodiesterase 1
Details	305	55	hsa-miR-4741	SEC14L5	SEC14 like lipid binding 5
Details	306	55	hsa-miR-4741	DOK4	docking protein 4
Details	307	55	hsa-miR-4741	RTF2	replication termination factor 2
Details	308	55	hsa-miR-4741	CLCNKB	chloride voltage-gated channel Kb
Details	309	55	hsa-miR-4741	MYO1C	myosin IC
Details	310	55	hsa-miR-4741	RIBC1	RIB43A domain with coiled-coils 1
Details	311	55	hsa-miR-4741	ZSWIM5	zinc finger SWIM-type containing 5
Details	312	55	hsa-miR-4741	CMKLR1	chemerin chemokine-like receptor 1
Details	313	55	hsa-miR-4741	FOXN1	forkhead box N1
Details	314	55	hsa-miR-4741	WNT7A	Wnt family member 7A
Details	315	55	hsa-miR-4741	KCTD7	potassium channel tetramerization domain containing 7
Details	316	55	hsa-miR-4741	ABI3	ABI family member 3
Details	317	55	hsa-miR-4741	NFASC	neurofascin
Details	318	55	hsa-miR-4741	PARVG	parvin gamma
Details	319	55	hsa-miR-4741	GPR107	G protein-coupled receptor 107
Details	320	55	hsa-miR-4741	PLEKHG4B	pleckstrin homology and RhoGEF domain containing G4B
Details	321	55	hsa-miR-4741	TMBIM1	transmembrane BAX inhibitor motif containing 1
Details	322	54	hsa-miR-4741	CTCF	CCCTC-binding factor
Details	323	54	hsa-miR-4741	PMM2	phosphomannomutase 2
Details	324	54	hsa-miR-4741	MTNR1B	melatonin receptor 1B
Details	325	54	hsa-miR-4741	IL1R1	interleukin 1 receptor type 1
Details	326	54	hsa-miR-4741	EFCC1	EF-hand and coiled-coil domain containing 1
Details	327	54	hsa-miR-4741	FMN1	formin 1
Details	328	54	hsa-miR-4741	CD4	CD4 molecule
Details	329	54	hsa-miR-4741	NMNAT2	nicotinamide nucleotide adenylyltransferase 2
Details	330	54	hsa-miR-4741	MAPK4	mitogen-activated protein kinase 4
Details	331	54	hsa-miR-4741	PRUNE2	prune homolog 2 with BCH domain
Details	332	54	hsa-miR-4741	CUEDC1	CUE domain containing 1
Details	333	54	hsa-miR-4741	BTBD9	BTB domain containing 9
Details	334	54	hsa-miR-4741	BSN	bassoon presynaptic cytomatrix protein
Details	335	54	hsa-miR-4741	KLHL35	kelch like family member 35
Details	336	54	hsa-miR-4741	SAMD11	sterile alpha motif domain containing 11
Details	337	54	hsa-miR-4741	RAVER1	ribonucleoprotein, PTB binding 1
Details	338	54	hsa-miR-4741	PTPN14	protein tyrosine phosphatase, non-receptor type 14
Details	339	53	hsa-miR-4741	PKLR	pyruvate kinase L/R
Details	340	53	hsa-miR-4741	SNIP1	Smad nuclear interacting protein 1
Details	341	53	hsa-miR-4741	TBC1D16	TBC1 domain family member 16
Details	342	53	hsa-miR-4741	CMIP	c-Maf inducing protein
Details	343	53	hsa-miR-4741	GABBR2	gamma-aminobutyric acid type B receptor subunit 2
Details	344	53	hsa-miR-4741	NIT1	nitrilase 1
Details	345	53	hsa-miR-4741	HOXB9	homeobox B9
Details	346	53	hsa-miR-4741	SLC46A1	solute carrier family 46 member 1
Details	347	53	hsa-miR-4741	ENTPD2	ectonucleoside triphosphate diphosphohydrolase 2
Details	348	53	hsa-miR-4741	MCPH1	microcephalin 1
Details	349	53	hsa-miR-4741	SPAG8	sperm associated antigen 8
Details	350	52	hsa-miR-4741	PDAP1	PDGFA associated protein 1
Details	351	52	hsa-miR-4741	GPR63	G protein-coupled receptor 63
Details	352	52	hsa-miR-4741	PHF24	PHD finger protein 24
Details	353	52	hsa-miR-4741	TGFA	transforming growth factor alpha
Details	354	52	hsa-miR-4741	WASF2	WAS protein family member 2
Details	355	52	hsa-miR-4741	ANKRD52	ankyrin repeat domain 52
Details	356	52	hsa-miR-4741	TVP23A	trans-golgi network vesicle protein 23 homolog A
Details	357	52	hsa-miR-4741	SLC45A2	solute carrier family 45 member 2
Details	358	52	hsa-miR-4741	DPYSL5	dihydropyrimidinase like 5
Details	359	52	hsa-miR-4741	PLXDC1	plexin domain containing 1
Details	360	52	hsa-miR-4741	AQP3	aquaporin 3 (Gill blood group)
Details	361	52	hsa-miR-4741	TRAF3	TNF receptor associated factor 3
Details	362	52	hsa-miR-4741	STON1	stonin 1
Details	363	52	hsa-miR-4741	CPTP	ceramide-1-phosphate transfer protein
Details	364	52	hsa-miR-4741	SYNGR1	synaptogyrin 1
Details	365	52	hsa-miR-4741	CFAP44	cilia and flagella associated protein 44
Details	366	52	hsa-miR-4741	ZNF33B	zinc finger protein 33B
Details	367	52	hsa-miR-4741	RNF216	ring finger protein 216
Details	368	52	hsa-miR-4741	STX18	syntaxin 18
Details	369	52	hsa-miR-4741	MOCS1	molybdenum cofactor synthesis 1
Details	370	52	hsa-miR-4741	ALPP	alkaline phosphatase, placental
Details	371	52	hsa-miR-4741	CEP41	centrosomal protein 41
Details	372	52	hsa-miR-4741	SNX19	sorting nexin 19
Details	373	52	hsa-miR-4741	TMEM94	transmembrane protein 94
Details	374	51	hsa-miR-4741	CACNA1C	calcium voltage-gated channel subunit alpha1 C
Details	375	51	hsa-miR-4741	PPIE	peptidylprolyl isomerase E
Details	376	51	hsa-miR-4741	PAGR1	PAXIP1 associated glutamate rich protein 1
Details	377	51	hsa-miR-4741	AP1M2	adaptor related protein complex 1 subunit mu 2
Details	378	51	hsa-miR-4741	SOCS7	suppressor of cytokine signaling 7
Details	379	51	hsa-miR-4741	RARA	retinoic acid receptor alpha
Details	380	51	hsa-miR-4741	MFN2	mitofusin 2
Details	381	51	hsa-miR-4741	MYLK2	myosin light chain kinase 2
Details	382	51	hsa-miR-4741	COTL1	coactosin like F-actin binding protein 1
Details	383	51	hsa-miR-4741	EPB41L3	erythrocyte membrane protein band 4.1 like 3
Details	384	51	hsa-miR-4741	SERF2	small EDRK-rich factor 2
Details	385	51	hsa-miR-4741	TMEM132B	transmembrane protein 132B
Details	386	51	hsa-miR-4741	PARN	poly(A)-specific ribonuclease
Details	387	51	hsa-miR-4741	SEMA4G	semaphorin 4G
Details	388	51	hsa-miR-4741	P2RX1	purinergic receptor P2X 1
Details	389	51	hsa-miR-4741	TMEM231	transmembrane protein 231
Details	390	51	hsa-miR-4741	MPZL2	myelin protein zero like 2
Details	391	51	hsa-miR-4741	TPCN1	two pore segment channel 1
Details	392	51	hsa-miR-4741	RNMT	RNA guanine-7 methyltransferase
Details	393	51	hsa-miR-4741	CD2BP2	CD2 cytoplasmic tail binding protein 2
Details	394	51	hsa-miR-4741	ZNF33A	zinc finger protein 33A
Details	395	51	hsa-miR-4741	ERBB3	erb-b2 receptor tyrosine kinase 3
Details	396	51	hsa-miR-4741	CD8A	CD8a molecule
Details	397	51	hsa-miR-4741	CRTAP	cartilage associated protein
Details	398	51	hsa-miR-4741	FBXO31	F-box protein 31
Details	399	50	hsa-miR-4741	CPSF6	cleavage and polyadenylation specific factor 6
Details	400	50	hsa-miR-4741	EIF5AL1	eukaryotic translation initiation factor 5A-like 1
Details	401	50	hsa-miR-4741	SLIT2	slit guidance ligand 2
Details	402	50	hsa-miR-4741	CAMTA1	calmodulin binding transcription activator 1
Details	403	50	hsa-miR-4741	ZMAT4	zinc finger matrin-type 4
Details	404	50	hsa-miR-4741	NFYC	nuclear transcription factor Y subunit gamma
Details	405	50	hsa-miR-4741	ZNF319	zinc finger protein 319
Details	406	50	hsa-miR-4741	ZER1	zyg-11 related cell cycle regulator
Details	407	50	hsa-miR-4741	SOX7	SRY-box 7
Details	408	50	hsa-miR-4741	RGMA	repulsive guidance molecule BMP co-receptor a
Details	409	50	hsa-miR-4741	CTLA4	cytotoxic T-lymphocyte associated protein 4
Details	410	50	hsa-miR-4741	C22orf23	chromosome 22 open reading frame 23
Details	411	50	hsa-miR-4741	MSX2	msh homeobox 2
Details	412	50	hsa-miR-4741	MSL2	MSL complex subunit 2
Details	413	50	hsa-miR-4741	SPINT1	serine peptidase inhibitor, Kunitz type 1
Details	414	50	hsa-miR-4741	LHPP	phospholysine phosphohistidine inorganic pyrophosphate phosphatase
