# Supplementary material for: Identification and validation of miR‐29b‐3p and LIN7A as important diagnostic markers for bone non‐union by WGCNA
Source: J Cell Mol Med. 2024 Jul 3;28(13):e18522. doi: 10.1111/jcmm.18522 (PMC11220363; doi:10.1111/jcmm.18522)
Supplement: Supplementary file 12 — Table S7. [file JCMM-28-e18522-s012.xlsx]

## Sheet: Sheet1
Patients’ basic characteristics
	Bone healing								Bone non-union
	H1	H2	H3	H4	H5	H6	H7	H8	N1	N2	N3	N4	N5	N6	N7	N8	N9
Age	47	48	11	52	41	36	36	54	35	47	27	51	79	32	32	41	45
Genger	Male	Female	Female	Male	Female	Female	Male	Male	Male	Male	Male	Female	Female	Male	Male	Female	Female
Fracture site	lumbar vertebra	Tibial fibula	Femoral	Tibial	Tibial	Ankle	Humerus	Heel bone	Navicular bone (geology)	Femoral	Metatarsal	Tibial	Femoral	Humerus	Femoral	Femoral	Femoral
Bone healing time (calculated after last surgery)/months	6	8	6	8	8	6	5	6
Time of bone non-union (calculated after last surgery)/months									12	13	12	11	12	13	11	18	13
No. of surgeries	1	1	1	1	1	1	1	1	2	3	2	2	2	2	2	2	2
Cause of injury (e.g., crush, traffic accident, primary injury)	Traffic accidents	Fall	Traffic accidents	Fall	Fall	Fall	Fall	Fall	Fall	Fall	Fall	Fall	Fall	Traffic accidents	Traffic accidents	Traffic accidents	Fall
History of other diseases	None	None	None	T2DM	None	None	None	Hypertension	None	None	None	None	T2DM,Diabetic nephropathy	None	None	None	None
